# Supplementary material for: Identification of a novel prognosis-associated ceRNA network in lung adenocarcinoma via bioinformatics analysis
Source: Biomed Eng Online. 2021 Nov 24;20:117. doi: 10.1186/s12938-021-00952-x (PMC8611860; doi:10.1186/s12938-021-00952-x)
Supplement: Supplementary file 1 — Additional file 1. 255 overlapping genes. [file 12938_2021_952_MOESM1_ESM.xlsx]

## Sheet: UP
Accession	pvalues	foldchange	S5_12C_NS	S5_1C_NS	S5_5C_NS	S5_9C_NS	mean	S5_12C_flags	S5_1C_flags	S5_5C_flags	S5_9C_flags	S5_12N_NS	S5_1N_NS	S5_5N_NS	S5_9N_NS	Mean	S5_12N_flags	S5_1N_flags	S5_5N_flags	S5_9N_flags	ProbeName.1	Gene_id	TCGA_FDR	TCGA_log2FC	TCGA_regulated	HR	lower_95CI	upper_95CI	log-rank P	ProbeSeq	Source	Chromosome	Strand	Start	End	长度	GeneSymbol	Description	Relation	Associated_gene_description	Associated_gene_strand
NR_046533	0.000633605	30.8964	7.98974	7.53624	6.82048	6.43187	7.19458	P	P	P	P	2.54607	2.90064	2.59361	0.425864	2.11655	A	P	A	A	LNCV6_120019_PI430048170	CLDN10-AS1	8.24e-25	6.62244	up	0.987826	0.944968	1.03263	0.120619	CCTCTTCTGCAAACCATGTCTGTTTAAAATATGTGCTTATTTTGAAAGTGATGTAGCAAC	RefSeq	chr13	-	95479443	95533910	54467	CLDN10-AS1	CLDN10 antisense RNA 1	intronic_antisense	claudin 10	+
ENST00000431027	0.0147915	29.1785	7.90419	4.44017	4.2223	7.59752	6.04105	P	P	P	P	0.225249	2.17452	1.9893	2.71753	1.77665	A	P	A	P	LNCV6_10557_PI430048170	RP3-340N1.2	4.77e-19	5.96783	up	0.994329	0.977383	1.01157	0.546063	CTGTCTCTGAAGAGGAGGAGGAAGTAAAAGTTGAAAAACAACAGGAATGAAGTCATTGGC	ENSEMBL_GENCODE	chr1	+	20157692	20160566	2874	RP3-340N1.2	-	intergenic	-	.
ENST00000501520	0.018635	28.9439	4.15943	8.02453	4.94061	4.04406	5.29216	P	P	P	P	0.338434	1.82078	1.7704	1.60224	1.38296	A	A	A	A	LNCV6_29025_PI430048170	RP11-57A19.2	6.02e-07	3.13244	up	0.980665	0.772218	1.24538	0.505723	GACATAAATGTGATAAAATGTTGACACTGTTTCTATTATAGCTGTAGGTGTGTGCACAGT	ENSEMBL_GENCODE	chr16	-	28284885	28292064	7179	RP11-57A19.2	-	bidirectional	SH3 domain binding kinase 1	+
ENST00000609330	0.000152049	15.984	4.92511	6.46461	5.0754	5.4637	5.48221	P	P	P	P	1.62132	1.00609	2.23335	1.32716	1.54698	A	A	A	A	LNCV6_34332_PI430048170	CTA-246H3.12	0.00774808	4.14768	up	1.04335	0.492798	2.20898	0.864958	GGAAAGTTCACCTTTCTACCTAGTTGCCTCTGAAAATGTATCCTAAAATGAAATAAACAC	ENSEMBL_GENCODE	chr22	-	25434324	25435070	746	CTA-246H3.12	-	intronic_antisense	""""""adrenergic, beta, receptor kinase 2""""""	+
NR_036580	0.00666052	12.5802	8.7931	9.43655	8.95957	8.78196	8.99279	P	P	P	P	6.29673	3.36477	5.69313	4.60005	4.98867	P	P	P	P	LNCV6_121726_PI430048170	DPP10-AS1	0.000371105	3.1711	up	1.01523	0.983227	1.04828	0.810804	GGAGCTTCCTTGCAAGTAAGTGAGTGAGCCAATCAAATAATTTATGTTTAAATCTTTCAC	RefSeq	chr2	-	115144047	115161343	17296	DPP10-AS1	DPP10 antisense RNA 1	bidirectional	dipeptidyl-peptidase 10 (non-functional)	+
NR_130735	0.000386181	11.635	6.39311	6.66479	7.37663	6.8444	6.81973	P	P	P	P	4.19984	2.65735	3.15649	2.70068	3.17859	P	P	P	P	LNCV6_62534_PI430048170	WASIR2	3.37e-06	3.48487	up	0.694381	0.518714	0.929539	0.0226849	GTCAACAACAGTCTTTTGTTGAGAAAGTCTGTTTAATTGGCAGTGTATTTGTAATGGTAC	RefSeq	chr16	+	22915	25112	2197	WASIR2	WASH and IL9R antisense RNA 2	intergenic	-	.
ENST00000615168	0.0172246	11.2051	7.28403	7.48966	8.44112	4.87586	7.02267	P	P	P	P	3.96245	3.22128	4.81082	3.40661	3.85029	P	P	P	P	LNCV6_21657_PI430048170	RP11-390F4.3	2.51e-09	2.90643	up	0.960583	0.819494	1.12596	0.88212	TGGAGTGTTCTGCATTCATGTGGAAGAGGCTAAAGGATGTTTGATGAAGCACTATGGGCT	ENSEMBL_GENCODE	chr9	+	6716495	6724011	7516	RP11-390F4.3	-	intergenic	-	.
ENST00000431060	0.0357923	10.8663	9.43435	6.93288	6.88985	5.57045	7.20688	P	P	P	P	4.67069	3.68253	4.56159	4.82162	4.43411	P	P	P	P	LNCV6_53050_PI430048170	RP11-66B24.7	1.16e-06	2.94879	up	1.07777	0.916937	1.26681	0.689715	CTGAAAAATGAAGACGTTCCCACCAGTTCCAGAAAACAGGGCTAACTTAAAATGCAGCCC	ENSEMBL_GENCODE	chr15	+	100849831	100865457	15626	RP11-66B24.7	-	intergenic	-	.
ENST00000557691	0.00941741	10.44	10.1007	10.4562	7.98269	8.98498	9.38112	P	P	P	P	6.44396	6.07724	6.55116	6.00306	6.26885	P	P	P	P	LNCV6_27094_PI430048170	RP6-65G23.3	4.11e-11	2.89754	up	1.00189	0.985593	1.01845	0.388268	CTATCATCGGGGTTTTTGAAGAACATGAAATGACTGGGAAAATAATCATGTTAAGTGGAA	ENSEMBL_GENCODE	chr14	+	70810330	70815403	5073	RP6-65G23.3	-	intergenic	-	.
ENST00000438639	0.0177721	10.0158	8.34486	6.75125	5.237	7.06691	6.85001	P	P	P	P	3.9442	3.8457	4.16161	3.66705	3.90464	P	P	P	P	LNCV6_19765_PI430048170	AC004870.4	0.000504739	4.74095	up	1.02845	0.906604	1.16667	0.996594	TTGTGATTCAGCCCTGGATGAGTTGTCTCCACATTACTTATCATATAAGAGAAAAACCAA	ENSEMBL_GENCODE	chr7	+	46969721	46972692	2971	AC004870.4	-	intergenic	-	.
ENST00000544553	0.00102198	8.65699	7.82701	6.93899	7.08249	7.85966	7.42704	P	P	P	P	4.59737	3.05478	4.69259	4.61552	4.24007	P	P	P	P	LNCV6_23968_PI430048170	RP11-783K16.5	3.24e-10	3.41486	up	1.05388	1.00833	1.10149	0.00986296	CTGCATTTCCTCAGAAGGCTGTAACAAAGATTAAATAGGAAAATTCGTGGAAAGTTCAAT	ENSEMBL_GENCODE	chr11	+	64245964	64248217	2253	RP11-783K16.5	-	exonic_antisense	-	-
ENST00000558254	0.00153508	8.09468	7.40051	5.94717	5.99351	5.766	6.2768	P	P	P	P	4.28035	3.11097	2.34775	3.31128	3.26259	P	P	A	P	LNCV6_28580_PI430048170	RP11-66B24.2	0.00301467	1.90794	up	0.924002	0.74491	1.14615	0.152354	CAGGGAGAGACATTCATGAAGAGTTTCCCTTTGAAATAAAATATTCAGATTTTGTTTCCC	ENSEMBL_GENCODE	chr15	+	100849783	100856240	6457	RP11-66B24.2	-	intergenic	-	.
NR_033910	0.001633	7.72484	7.16403	7.4635	6.74901	5.72839	6.77623	P	P	P	P	4.41202	4.00687	3.45855	3.79097	3.9171	P	P	P	P	LNCV6_6425_PI430048170	TFAP2A-AS1	7.13e-06	3.05244	up	1.26448	0.997038	1.60366	0.0896564	CTGCAAGTCTAGATACCGTCTCGTGCGTGCATCAAAATAAATCACCGGGAACCGAAAAAA	RefSeq	chr6	+	10412317	10416169	3852	TFAP2A-AS1	TFAP2A antisense RNA 1	exonic_antisense	transcription factor AP-2 alpha (activating enhancer binding protein 2 alpha)	-
ENST00000576963	0.000163174	7.71299	3.84872	3.10065	3.87238	3.63503	3.61419	P	P	P	P	0.373588	0.32073	1.40382	0.377504	0.61891	A	A	A	A	LNCV6_46851_PI430048170	RP11-353N14.2	9.48e-16	4.87041	up	0.987096	0.880339	1.1068	0.907112	CATAAATAATTTTCAATGCCAGGAGAGGAGACGGTGGGAAGATGCATGGAAGGTTGAGAG	ENSEMBL_GENCODE	chr17	+	79823452	79827704	4252	RP11-353N14.2	-	exonic_antisense	N-sulfoglucosamine sulfohydrolase	-
ENST00000557232	0.00120853	7.44984	7.0214	5.82642	7.43898	6.21113	6.62448	P	P	P	P	3.5288	3.28719	4.35216	4.05004	3.80454	P	P	P	P	LNCV6_51368_PI430048170	AE000662.93	0.000493261	4.275	up	0.88821	0.68007	1.16005	0.210693	GAAGTGGGAGACTTTTTCCACTTCCTGTTCTACTTGTGGCTACTGACTCAATGTCTGACC	ENSEMBL_GENCODE	chr14	-	22556311	22557062	751	AE000662.93	-	intergenic	-	.
ENST00000567197	0.00387164	7.25152	7.17954	6.81837	6.42228	6.88237	6.82564	P	P	P	P	4.97307	3.83053	3.43659	2.84566	3.77146	P	P	P	P	LNCV6_16193_PI430048170	RP11-44F21.5	2.72e-06	2.24146	up	0.981386	0.943181	1.02114	0.671687	CTCAAGTAATCTTCTAGTTACTGTCGTATTTTATCTGTATCAACTTAGCAAACCAAGTCC	ENSEMBL_GENCODE	chr4	-	75081925	75082495	570	RP11-44F21.5	-	intergenic	-	.
NR_110802	0.0018817	7.19446	5.82777	4.16929	4.80092	4.12311	4.73027	P	P	P	P	1.74552	2.08505	2.69043	1.4011	1.98052	A	P	A	A	LNCV6_38494_PI430048170	RUNDC3A-AS1	9.76e-12	3.72591	up	0.726245	0.476781	1.10623	0.0591126	TGATGTCTCTACATTGATTCAGATTTGCACCCACATCTGAAAATGGTCAGCAGGCAGGGA	RefSeq	chr17	-	44299573	44308431	8858	RUNDC3A-AS1	RUNDC3A antisense RNA 1	intronic_antisense	frizzled class receptor 2	+
ENST00000584047	0.0104455	6.55766	5.56563	5.88367	7.5351	5.12229	6.02667	P	P	P	P	3.19229	3.20131	4.40487	3.36447	3.54074	P	P	P	P	LNCV6_105303_PI430048170	AC145343.2	8.5e-08	3.02284	up	0.960874	0.89734	1.02891	0.0659376	AACAATGTGAAGTAGTCCTGGGAAGTTGTACTTTGAGCAAGGTCCGCAAGCAGTATTCCT	ENSEMBL_GENCODE	chr17	-	68096102	68101469	5367	AC145343.2	-	intergenic	-	.
ENST00000440570	0.0222039	6.36553	10.4344	7.79123	8.60044	9.22554	9.01291	P	P	P	P	6.43063	6.54211	6.89507	6.76472	6.65813	P	P	P	P	LNCV6_35058_PI430048170	MIR503HG	0.000704336	1.63461	up	0.986267	0.906505	1.07305	0.793348	GGACATTGAATGACTGTATGCTGCTTTTGATTTCCGTTAATATGGGCAACTGTCCAATTA	ENSEMBL_GENCODE	chrX	-	134543337	134546632	3295	MIR503HG	-	exonic_sense	microRNA 503	-
ENST00000612598	0.0118402	6.27773	7.32364	9.50042	8.49137	7.85858	8.2935	P	P	P	P	6.08202	5.87922	5.91815	5.5884	5.86695	P	P	P	P	LNCV6_60485_PI430048170	RP11-12G12.7	3.58e-05	1.70077	up	0.99988	0.973676	1.02679	0.289555	ATTGTAAGGAAAATACCCCCAAGGAAGTTGAGGACACAGCAGACTTGGACTGTCTCCAAA	ENSEMBL_GENCODE	chr13	-	100086031	100088848	2817	RP11-12G12.7	-	bidirectional	""""""propionyl CoA carboxylase, alpha polypeptide""""""	+
ENST00000581801	0.041783	6.1325	6.55697	8.16052	5.5379	8.2662	7.1304	P	P	P	P	4.91699	5.00497	5.00734	4.66143	4.89768	P	P	P	P	LNCV6_30950_PI430048170	LINC00511	1.5e-14	3.09367	up	1.03095	0.976928	1.08796	0.28285	GAGGTGGAATCAGAGGTTTCTGGCTGACTCGGTGGGTGCTTTGAACCAGGAAAGGACAAG	ENSEMBL_GENCODE	chr17	-	72323158	72592355	269197	LINC00511	-	intergenic	-	.
ENST00000472053	0.000887184	6.09126	8.79482	8.94055	9.11961	7.75787	8.65321	P	P	P	P	6.29771	6.36342	6.17402	5.56132	6.09912	P	P	P	P	LNCV6_19238_PI430048170	RP11-350J20.12	5.4e-08	2.68585	up	1.0047	0.993753	1.01576	0.170702	TGTGCCCCAGCAGACCTAGCTGCCAGCAGTGACAACATGCGTTACCTTCATGTCCACTGA	ENSEMBL_GENCODE	chr6	+	149852462	149853192	730	RP11-350J20.12	-	exonic_antisense	low density lipoprotein receptor-related protein 11	-
ENST00000523831	0.0211971	6.038	6.42686	4.09774	4.67538	3.7682	4.74205	P	P	P	P	1.51812	2.4856	3.22395	2.52728	2.43874	A	P	P	A	LNCV6_39669_PI430048170	KB-1615E4.2	0.000704758	4.24097	up	0.924671	0.704246	1.21409	0.0412372	GATGATCATAGCAGTGTGCATTTTGTATGCATGAAGCCTGCGACTAAATAAACGTGTGGG	ENSEMBL_GENCODE	chr8	+	100475690	100501148	25458	KB-1615E4.2	-	intergenic	-	.
NR_034119	0.00950626	5.47994	6.93812	5.75066	4.88282	4.97025	5.63546	P	P	P	P	3.03649	2.97946	4.17931	3.18546	3.34518	P	P	P	P	LNCV6_60511_PI430048170	LINC00460	0.0470951	4.37691	up	1.02055	1.0063	1.03499	0.00818051	GTGGGAGGCGTCTGTGTAGCAATTGCTGGAATCACTTGTGGCATTGTAGAAAGACTGAGC	RefSeq	chr13	+	106376562	106377792	1230	LINC00460	long intergenic non-protein coding RNA 460	intergenic	-	.
ENST00000618041	0.000310973	5.41028	6.13982	6.87908	5.81581	5.94493	6.19491	P	P	P	P	4.26934	3.68507	3.62046	3.60197	3.79421	P	P	P	P	LNCV6_24938_PI430048170	DDX11-AS1	0.000100425	2.42832	up	1.36602	0.893916	2.08745	0.227378	GGTATGCAGTCCCAATTTCCTGATCTCAGATTGAAATGTTCAAGCTGTATAACATTAAAT	ENSEMBL_GENCODE	chr12	-	31060590	31073507	12917	DDX11-AS1	-	intergenic	-	.
ENST00000552320	0.0274932	5.36073	5.01288	2.30626	3.2791	4.5641	3.79058	P	P	P	P	0.305526	1.05645	2.71999	1.70695	1.44723	A	A	A	A	LNCV6_41733_PI430048170	RP1-90J4.1	0.0132737	3.57354	up	0.768707	0.540032	1.09421	0.606751	ACCAAGCAGAGAAGCCATGCAGAGATGAGAAAGGTGAAAGCCATGAAACCATGTTAAGCA	ENSEMBL_GENCODE	chr12	+	47415008	47420179	5171	RP1-90J4.1	-	intergenic	-	.
ENST00000562172	0.00464585	5.23275	4.37672	4.68819	3.59538	3.18814	3.9621	P	P	P	P	1.75855	1.77702	1.83665	1.35944	1.68291	A	A	A	A	LNCV6_53117_PI430048170	RP11-615I2.2	0.0487855	1.42081	up	1.06522	0.696013	1.63026	0.742537	GAGGCTGTGGAGTACCTGGAGAAGGAGGAGAGACGCGAGAGGTCCACGAGGGAGCCCCAT	ENSEMBL_GENCODE	chr16	-	68644248	68646168	1920	RP11-615I2.2	-	exonic_antisense	""""""cadherin 3, type 1, P-cadherin (placental)""""""	+
NR_026785	0.00142901	5.05579	6.22186	6.04082	6.22271	5.8241	6.07737	P	P	P	P	4.36802	3.42693	3.11876	3.77315	3.67172	P	P	P	P	LNCV6_80372_PI430048170	RHPN1-AS1	0.00312815	1.51686	up	0.982442	0.859081	1.12352	0.133344	CCTCCCTGCAGGGTGCTGTTTCCTGAAGGAAAATATTCAATTACTATTTTCTTTATTTAT	RefSeq	chr8	-	143366622	143368635	2013	RHPN1-AS1	RHPN1 antisense RNA 1 (head to head)	exonic_antisense	""""""rhophilin, Rho GTPase binding protein 1""""""	+
ENST00000610398	0.0168842	5.04216	3.52404	3.92077	5.68251	3.73011	4.21436	P	P	P	P	2.30884	0.736992	2.98775	1.82734	1.96523	A	A	A	A	LNCV6_30428_PI430048170	CTD-3194G12.2	0.0163434	3.4238	up	0.798032	0.552713	1.15223	0.00913953	CAGCCTGTTTTCCAAGGGGTAAAGGGCAGTGGAAGGATAACTAAGAAAATAATAATAACA	ENSEMBL_GENCODE	chr17	+	36722583	36726340	3757	CTD-3194G12.2	-	intergenic	-	.
NR_024334	0.00385103	4.87963	7.15464	7.07864	7.72506	6.58611	7.13611	P	P	P	P	5.87047	4.20767	4.66914	4.13143	4.71968	P	P	P	P	LNCV6_27057_PI430048170	FUT8-AS1	0.0360346	1.35936	up	1.0673	0.893067	1.27552	0.416756	GTATTTATTGTCAGCTCTTTAAACAAAAAGCACTCTATGAAGTGCTGTACTTTACAGTCG	RefSeq	chr14	-	65410592	65412617	2025	FUT8-AS1	FUT8 antisense RNA 1	exonic_antisense	""""""fucosyltransferase 8 (alpha (1,6) fucosyltransferase)""""""	+
ENST00000429227	0.0160675	4.87015	5.00248	6.14379	4.2065	4.02848	4.84531	P	P	P	P	2.46535	2.52953	2.7053	3.3818	2.7705	A	P	A	P	LNCV6_12141_PI430048170	RP5-1061H20.4	4.46e-05	2.29274	up	0.976993	0.813259	1.17369	0.945419	TCTGTGATTCGAGTATCAGGAAATCCTTGACTCTTTATCAAATGTGAAGTTGCTGATTTA	ENSEMBL_GENCODE	chr1	-	229258281	229271003	12722	RP5-1061H20.4	-	bidirectional	""""""RAB4A, member RAS oncogene family""""""	+
ENST00000598902	0.0449447	4.70327	4.76252	7.21585	5.08023	5.13201	5.54765	P	P	P	P	4.09212	3.78259	1.50262	4.1998	3.39428	P	P	A	P	LNCV6_22905_PI430048170	LINC01515	0.000752558	1.62409	up	1.09666	0.844932	1.42339	0.0816055	CTGAATGACCTGAGTGAACTGAAGATAAAATCAGGAGAGCTGATTGCAGCAACTGTCCTG	ENSEMBL_GENCODE	chr10	+	65615733	65632828	17095	LINC01515	-	intergenic	-	.
ENST00000607749	0.0114147	4.67508	3.69689	5.64229	4.53819	4.51578	4.59829	P	P	P	P	2.57797	2.52768	3.25772	1.0131	2.34412	A	P	P	A	LNCV6_19133_PI430048170	RP3-325F22.5	0.000429851	1.91828	up	1.06106	0.911213	1.23554	0.16381	CACCCTCCAGAATCTATTGTCGTATGTTTTGTTCACCAAAGGTAATAAAAATAAATGTGG	ENSEMBL_GENCODE	chr6	+	136550661	136552554	1893	RP3-325F22.5	-	bidirectional	microtubule-associated protein 7	-
NR_027244	0.035681	4.53667	8.38507	9.93436	7.12256	8.4998	8.48545	P	P	P	P	6.94083	7.08675	5.83571	6.39192	6.5638	P	P	P	P	LNCV6_83930_PI430048170	LINC01106	0.0207884	1.16765	up	1.05403	0.864159	1.28562	0.29625	GCTTCTCTATAAGGAGCTTTTTGACTATGTAAGAATCCTGTACTCGTTCCCCCTAAATAT	RefSeq	chr2	-	110375108	110384536	9428	LINC01106	long intergenic non-protein coding RNA 1106	intergenic	-	.
ENST00000432120	0.0277775	4.51853	4.00335	6.5231	5.34412	5.28532	5.28897	P	P	P	P	3.30665	2.97978	3.37518	3.74031	3.35048	P	P	P	P	LNCV6_23167_PI430048170	RP11-119K6.6	0.0824964	2.95042	up	0.786139	0.475163	1.30063	--	GTAGCTAAGGCCTGGCTGTAGCAGTTATAAACTGTTCTGCAAGTGCGGGAAGTAATAGTT	ENSEMBL_GENCODE	chr10	+	94577439	94611238	33799	RP11-119K6.6	-	exonic_sense	""""""helicase, lymphoid-specific""""""	+
NR_126470	0.0014939	4.43272	4.5095	5.28153	5.36883	5.53827	5.17454	P	P	P	P	2.98648	3.13473	3.23725	2.92226	3.07018	P	P	P	P	LNCV6_37207_PI430048170	TRIM31-AS1	0.000755046	2.39139	up	1.02525	0.943995	1.1135	0.814951	TTAGAGACACTACTAATTGTTCCAGCTCATCCAGCTAATAAATGACAGATCTCAGACTTA	RefSeq	chr6_GL000255v2_alt	+	1360386	1369865	9479	TRIM31-AS1	TRIM31 antisense RNA 1	exonic_antisense	tripartite motif containing 31	-
ENST00000418442	0.0225349	4.26604	5.88802	7.2543	4.88848	6.57272	6.15088	P	P	P	P	4.12199	3.07229	4.65073	4.80652	4.16288	P	P	P	P	LNCV6_19536_PI430048170	AC005062.2	0.0335646	1.6167	up	0.912604	0.720002	1.15673	0.381692	AGACCAGGTGGAGGAAAGTCATCCACTAATCAGGAGCCCTTTTATGGAATCTACGTAAAC	ENSEMBL_GENCODE	chr7	-	20007105	20131719	124614	AC005062.2	-	intergenic	-	.
ENST00000569927	0.0293617	4.2623	5.76291	4.69193	3.47536	3.84083	4.44276	P	P	P	P	2.93757	2.89614	2.26478	2.28208	2.59514	P	P	A	A	LNCV6_123108_PI430048170	RP11-1299A16.3	0.0155097	1.58541	up	0.664569	0.286239	1.54295	0.967	TGGGGCATATCTGTCTCGTAAATATGATTGAATAAGCATATGTAGAGCACAGTTGTTTCA	ENSEMBL_GENCODE	chr4	+	98658904	98664550	5646	RP11-1299A16.3	-	bidirectional	tetraspanin 5	-
NR_036480	0.00165664	4.19398	6.58052	7.07835	6.82068	7.84726	7.0817	P	P	P	P	4.94079	5.50861	4.75929	5.06962	5.06958	P	P	P	P	LNCV6_29802_PI430048170	VPS9D1-AS1	1.9e-11	2.85416	up	1.01987	0.978896	1.06256	0.0852458	GTGATCCTTTGTGCAGCGGCTGCTGGCCTCTCAAACTTAATGTGTTCATTGCGGAACTTG	RefSeq	chr16	+	89711855	89718165	6310	VPS9D1-AS1	VPS9D1 antisense RNA 1	exonic_antisense	VPS9 domain containing 1	-
NR_038835	0.0316742	4.11643	4.4813	6.21331	5.66896	4.08191	5.11137	P	P	P	P	3.04219	3.6534	3.15421	3.35073	3.30013	P	P	P	P	LNCV6_84082_PI430048170	MNX1-AS1	9.37e-19	5.2538	up	1.06363	0.998518	1.133	0.0915099	ATGTGTTTTGGAATCAACACTCTTTGCAAAGGCTCCACACTGCTTTCTGGTAGCATTGGC	RefSeq	chr7	+	157010856	157016424	5568	MNX1-AS1	MNX1 antisense RNA 1 (head to head)	bidirectional	motor neuron and pancreas homeobox 1	-
ENST00000419190	0.0385319	4.0579	7.58165	7.21725	5.48917	8.17056	7.11466	P	P	P	P	5.31456	4.32177	6.28566	4.81462	5.18415	P	P	P	P	LNCV6_11913_PI430048170	RP11-465N4.4	0.000329611	1.70701	up	1.00833	0.927586	1.0961	0.471912	AACGATATGGACTTGTGCAAATGCAAAGCAATGGTGAAGTCATCACGAACCGCACAGACT	ENSEMBL_GENCODE	chr1	-	202000094	202010353	10259	RP11-465N4.4	-	exonic_antisense	arginyl aminopeptidase (aminopeptidase B)	+
ENST00000602255	0.000988837	3.98517	5.20607	4.95102	5.51854	4.34509	5.00518	P	P	P	P	3.27713	2.83931	2.54306	3.45256	3.02801	P	P	A	P	LNCV6_32600_PI430048170	CTD-2540F13.2	0.00176275	1.52165	up	0.956768	0.859027	1.06563	0.00608096	CTCAGAGGATTTAAGTAAATGAATGAGTGAAGGAGTTAGACCAACTCAGTGAATGAATGA	ENSEMBL_GENCODE	chr19	+	38738284	38739863	1579	CTD-2540F13.2	-	exonic_antisense	calpain 12	-
ENST00000602992	0.0226082	3.9352	9.85512	8.53546	9.02705	8.28366	8.92532	P	P	P	P	8.22165	7.02531	5.88503	5.74215	6.71854	P	P	P	P	LNCV6_124877_PI430048170	CTD-2227E11.1	1.21e-06	2.80556	up	0.935193	0.867228	1.00848	0.243595	GCTTTGCTTTTGTTCCTCAATCCTTTACCCAAAAATGGCTGAATTATTTCTGTGCAGTTA	ENSEMBL_GENCODE	chr7	-	25948657	25949403	746	CTD-2227E11.1	-	bidirectional	-	-
NR_126368	0.00663284	3.90687	6.35054	7.90057	6.90577	7.68461	7.21037	P	P	P	P	5.06068	4.88949	5.59776	5.75371	5.32541	P	P	P	P	LNCV6_69900_PI430048170	PIK3CD-AS2	0.000289815	1.62168	up	0.988741	0.952814	1.02602	0.226811	AAGATGAGAAATCAGCCACCGGAAGTCACGCCGGACCTTGGACGGGCAGACAGAGGCTGG	RefSeq	chr1	-	9680844	9687574	6730	PIK3CD-AS2	PIK3CD antisense RNA 2, transcript variant 3	intronic_antisense	""""""phosphatidylinositol-4,5-bisphosphate 3-kinase, catalytic subunit delta""""""	+
NR_034124	0.0117039	3.6249	5.43333	4.17756	5.70508	5.93277	5.31218	P	P	P	P	3.04013	3.47376	4.18486	3.41049	3.52731	P	P	P	P	LNCV6_110837_PI430048170	LINC01270	3.76e-10	2.80927	up	1.01928	0.903339	1.15009	0.664584	CACGATCCCGACTTGTATCACCACAGATGAGTTTCACATGTTTTTGAATTTTACATCTTA	RefSeq	chr20	+	50292719	50314919	22200	LINC01270	long intergenic non-protein coding RNA 1270	intergenic	-	.
ENST00000604014	0.00468063	3.60381	8.66148	9.15777	8.4062	7.63215	8.4644	P	P	P	P	7.25828	6.74411	6.44296	6.18468	6.65751	P	P	P	P	LNCV6_18659_PI430048170	RP11-385F7.1	0.0450815	1.29972	up	0.959936	0.907893	1.01496	0.313349	CATTTGGTCTTCGTCGGGTGAGGGAGAAACCTAGGCATCAAATAAATTCTGTTTCACAGA	ENSEMBL_GENCODE	chr6	-	47477243	47477572	329	RP11-385F7.1	-	bidirectional	CD2-associated protein	+
ENST00000533481	0.0101026	3.56739	4.03787	4.81651	3.50807	4.10762	4.11752	P	P	P	P	2.62296	2.8256	1.0455	2.38172	2.21894	A	P	A	A	LNCV6_118502_PI430048170	RP11-98D18.9	0.000433958	1.98218	up	0.832369	0.694733	0.997273	0.0546193	GTTTTCTTTCTGGAAAACATGAAATAGGCTTTGTAGATGGACAGGAAGTCAAGGGACAAG	ENSEMBL_GENCODE	chr1	+	151790804	151791545	741	RP11-98D18.9	-	bidirectional	tudor and KH domain containing	-
ENST00000523190	0.0426465	3.53956	6.4637	4.89987	7.2217	7.05961	6.41122	P	P	P	P	5.1548	3.62136	4.87928	5.16452	4.70499	P	P	P	P	LNCV6_48945_PI430048170	PVT1	4.81e-12	2.6144	up	0.979554	0.937138	1.02389	0.699202	TCACTGAGGCTACTGCATCTTGAGACTCAGGATGAAGACCCAGCTTGGGGCTGTCAAAGG	ENSEMBL_GENCODE	chr8	+	128009658	128101097	91439	PVT1	-	exonic_sense	microRNA 1207	+
NR_036485	0.00482519	3.49637	7.24785	6.68675	6.11173	6.19818	6.56113	P	P	P	P	4.88983	4.65089	4.99633	4.75628	4.82333	P	P	P	P	LNCV6_57200_PI430048170	SBF2-AS1	0.00262771	1.27424	up	1.00698	0.86168	1.17679	0.288808	TTACCTGGACAGCAAATTTGTTCACTAACCATTCCAGGATGGCCAATAAAATTAATTTTG	RefSeq	chr11	+	9758292	9811319	53027	SBF2-AS1	SBF2 antisense RNA 1	exonic_antisense	SET binding factor 2	-
ENST00000601196	0.0308618	3.48582	4.16357	3.65234	3.97589	5.08301	4.2187	P	P	P	P	0.984942	3.14323	1.45761	3.23651	2.20557	A	P	A	P	LNCV6_13607_PI430048170	DARS-AS1	9.04e-05	1.81999	up	0.931198	0.607328	1.42778	0.573208	AATTTTTAGTGGCTATTAGAAGCATTTGGGATCCATAGGCATCAGGGTTTGATGCATGGC	ENSEMBL_GENCODE	chr2	+	136000413	136016956	16543	DARS-AS1	-	intergenic	-	.
NR_125796	0.0392462	3.44471	8.60392	7.55541	6.77527	8.67991	7.90363	P	P	P	P	6.38933	6.32947	6.21801	6.31702	6.31346	P	P	P	P	LNCV6_39466_PI430048170	ZFPM2-AS1	3.57e-26	5.2908	up	0.969133	0.912317	1.02949	0.0490451	TCTATGCCTTCCTTCCCTTATGGGCATTCAGATCCAAACTACTTGCAACTGTAGACAAGG	RefSeq	chr8	-	105780409	106060503	280094	ZFPM2-AS1	ZFPM2 antisense RNA 1, transcript variant 1	exonic_antisense	""""""zinc finger protein, FOG family member 2""""""	+
ENST00000616512	0.0249241	3.38109	5.85475	7.1231	5.29407	5.52634	5.94956	P	P	P	P	4.29726	4.26956	4.74939	4.14859	4.3662	P	P	P	P	LNCV6_33539_PI430048170	RP5-908M14.10	0.000169261	2.1693	up	0.723356	0.477441	1.09593	0.459526	CCGTTACAAAGGAAAGGAAATGTACCGAACACTAGAAACAGTGTTTAATAAATAGCAGAT	ENSEMBL_GENCODE	chr20	-	62402236	62405935	3699	RP5-908M14.10	-	intronic_sense	Cdk5 and Abl enzyme substrate 2	-
ENST00000605739	0.0236087	3.37596	6.40298	7.23897	5.56092	6.50799	6.42771	P	P	P	P	5.59196	5.18548	3.72331	3.69187	4.54815	P	P	P	P	LNCV6_13871_PI430048170	RP11-394I13.2	0.016856	1.86198	up	0.856586	0.639812	1.14681	0.600537	TTCACACTGGATTTCAAGGATCTTAAGTTGTTCTACTACATAATCACTATCACACTTCAG	ENSEMBL_GENCODE	chr2	+	173968351	173969418	1067	RP11-394I13.2	-	intergenic	-	.
ENST00000609975	0.00171228	3.3674	7.20229	6.69	6.8771	6.71524	6.87116	P	P	P	P	5.48211	5.44479	4.49883	4.88965	5.07884	P	P	P	P	LNCV6_13197_PI430048170	RP11-440D17.3	0.00329217	1.24431	up	1.02986	0.976436	1.0862	0.758359	ATGGTCTTCAGTGCCTACTGAGAAGGGTTCCTGGACATCATCAGGTATGAAAACCTCAAA	ENSEMBL_GENCODE	chr2	-	95525109	95526702	1593	RP11-440D17.3	-	intergenic	-	.
NR_038283	0.0171294	3.34948	5.07466	6.65138	5.98422	5.0374	5.68692	P	P	P	P	4.49765	4.03523	3.568	4.16439	4.06632	P	P	P	P	LNCV6_73127_PI430048170	PTPRG-AS1	0.000792444	1.72052	up	0.782362	0.526484	1.1626	0.76818	CAGGAGAAATGTTTTACACAGAACAGATGTAGCAGAGTTTAGAAGCATGCAGACTTTTTT	RefSeq	chr3	-	62261818	62318947	57129	PTPRG-AS1	PTPRG antisense RNA 1, transcript variant 3	exonic_antisense	""""""protein tyrosine phosphatase, receptor type, G""""""	+
ENST00000563225	0.036211	3.32631	6.53009	8.27597	6.35635	6.75791	6.98008	P	P	P	P	5.72782	5.43567	5.5421	5.14019	5.46144	P	P	P	P	LNCV6_123951_PI430048170	RP1-80N2.3	0.0171393	1.29857	up	1.02035	0.763256	1.36404	0.76273	TATGAAAATATTTCAGTCCGAGCACCTTGCCTGTTTGCTGCAGTGCTGACTGACTCATGA	ENSEMBL_GENCODE	chr6	-	6680309	6683633	3324	RP1-80N2.3	-	intergenic	-	.
NR_038262	0.0173775	3.24224	8.47078	8.45549	8.41873	6.88711	8.05803	P	P	P	P	6.46698	7.25012	5.6716	6.08927	6.36949	P	P	P	P	LNCV6_119085_PI430048170	MIR210HG	0.00663271	1.08361	up	1.03706	0.992151	1.08401	0.174565	CATTCTCAGAGCACAAAGACCCCATGATCTAGGGCAAACTTGTCCAACTGTTGGCCCATG	RefSeq	chr11_KI270832v1_alt	-	95311	98112	2801	MIR210HG	MIR210 host gene	exonic_sense	microRNA 210	-
ENST00000419422	0.0190519	3.23457	5.25241	5.10221	5.60299	4.22506	5.04567	P	P	P	P	3.98203	3.56012	3.54732	1.97231	3.26544	P	P	P	A	LNCV6_20036_PI430048170	RP11-132A1.4	1.23e-05	2.15511	up	1.018	0.979615	1.05789	0.0127699	CTCAATTCAAATATTTAATGGGTTGTACTCTGGCCATTCAGGTGAACAAAATCTGCTGGG	ENSEMBL_GENCODE	chr7	+	101308346	101310985	2639	RP11-132A1.4	-	intergenic	-	.
ENST00000448869	0.0398086	3.19352	11.7932	10.7071	10.7964	12.5123	11.4522	P	P	P	P	10.0055	9.96364	10.0974	9.81234	9.96971	P	P	P	P	LNCV6_11622_PI430048170	RP11-284F21.7	2.49e-13	3.76543	up	1.0542	1.02657	1.08258	0.0116837	TCAATACATCAGAGAAGATGATGGAGCCCTCCTGCCGCTCTTGGGGAGAGTTGCGTCGCT	ENSEMBL_GENCODE	chr1	-	156646507	156661424	14917	RP11-284F21.7	-	exonic_antisense	brevican	+
ENST00000607711	0.0290752	3.07499	4.83278	6.10403	5.49318	4.18707	5.15427	P	P	P	P	4.43841	3.64082	2.65176	3.55685	3.57196	P	P	A	P	LNCV6_18399_PI430048170	RP11-560J1.2	0.0129625	1.85984	up	0.840312	0.599901	1.17707	0.540632	TTAAAACTAGGCACGTTATTGGAAGCTTTCAGTAAACGAAATAAAAAGCCTTTTCGAGAG	ENSEMBL_GENCODE	chr6	-	15243923	15245000	1077	RP11-560J1.2	-	bidirectional	""""""jumonji, AT rich interactive domain 2""""""	+
ENST00000605571	0.0389929	3.06546	3.71964	4.68431	5.11572	3.27457	4.19856	P	P	P	P	3.16181	3.43239	1.46969	2.21338	2.56932	P	P	A	A	LNCV6_15840_PI430048170	RP11-572O17.1	0.00236518	1.98557	up	0.93447	0.818325	1.0671	0.376757	TTTTGGAGTAACCTTTTAGGTCGCAACAGTTGACAACTACACTGAGTCTTTCCGGTCCCA	ENSEMBL_GENCODE	chr4	+	1712821	1713622	801	RP11-572O17.1	-	bidirectional	stem-loop binding protein	-
ENST00000615354	0.0013573	2.9004	3.85531	3.36118	4.36308	3.83291	3.85312	P	P	P	P	2.58616	1.8601	2.41583	2.4776	2.33492	A	A	A	A	LNCV6_33574_PI430048170	RP5-963E22.6	0.0049967	2.01296	up	0.963808	0.851701	1.09067	0.477973	AAGTGGCCACTCCGAGCTTAGGGGCCTTCTTAGATGGCTGAGTGCCGGCAATGCAGGACC	ENSEMBL_GENCODE	chr20	+	63218041	63218502	461	RP5-963E22.6	-	intergenic	-	.
ENST00000610143	0.0102167	2.89394	5.36779	6.49139	5.59154	5.84216	5.82322	P	P	P	P	4.87958	4.72045	3.88958	3.48825	4.24446	P	P	P	P	LNCV6_72127_PI430048170	KB-1440D3.13	0.000782652	2.83024	up	0.932497	0.817847	1.06322	0.173451	ATAAGAATGACGTGGCTTTCATTCACTCAGCAGATACATTGGGACCATCTCTTGTGCCCA	ENSEMBL_GENCODE	chr22	+	21661934	21662363	429	KB-1440D3.13	-	intergenic	-	.
ENST00000621449	0.00925442	2.82397	5.10983	5.44664	4.35964	4.20386	4.77999	P	P	P	P	3.73792	3.61246	2.7094	3.22545	3.32131	P	P	A	P	LNCV6_26605_PI430048170	RP11-391H12.8	0.0515537	2.22722	up	0.947762	0.814567	1.10274	0.864808	CATATGGAATAATCAAGGGCAAAGCCAAGCCAAGAAGGCTTGAAAGAAGAACACTAGAGA	ENSEMBL_GENCODE	chr13	-	113339450	113339958	508	RP11-391H12.8	-	intronic_sense	growth hormone regulated TBC protein 1	-
ENST00000606539	0.00130073	2.70428	5.56507	5.1079	5.17801	4.6679	5.12972	P	P	P	P	3.73939	3.67142	3.9938	3.46171	3.71658	P	P	P	P	LNCV6_58591_PI430048170	U47924.29	0.0964813	2.27571	up	0.762849	0.491196	1.18474	0.529243	TTGGGGTCATCAGATTTTTAATCTGGCTCAGCAAAGCCATGGCTGTCCAGCCTTAAAAAA	ENSEMBL_GENCODE	chr12	+	6964949	6965382	433	U47924.29	-	exonic_antisense	prohibitin 2	-
ENST00000571340	0.0178299	2.59462	6.78614	6.04125	6.30478	6.2571	6.34732	P	P	P	P	5.39102	4.91567	3.88531	5.35551	4.88688	P	P	P	P	LNCV6_40991_PI430048170	RP11-44F14.8	0.00192456	1.55316	up	1.04142	0.909764	1.19214	0.364329	TTCTTCTTCAGGTAACCACAGAGTCTGAGCACTATCAAAAATTCTTCCTGGGCCAGGCAT	ENSEMBL_GENCODE	chr16	+	53386944	53389085	2141	RP11-44F14.8	-	intergenic	-	.
ENST00000614663	0.0473538	2.58841	5.44395	3.81615	5.38936	4.55066	4.80003	P	P	P	P	3.41421	3.72225	3.4994	3.62513	3.56525	P	P	P	P	LNCV6_49492_PI430048170	RP11-94I2.4	0.0218674	2.59485	up	1.29278	0.896948	1.86329	0.561114	TTTCGGGAAGGGAAGAAGAGTTCCAAACAAAAGATCTACTACCCTGAGAAGCGGTGAAGT	ENSEMBL_GENCODE	chr1	+	148021850	148025931	4081	RP11-94I2.4	-	intergenic	-	.
ENST00000607541	0.00604591	2.52923	4.31445	4.7122	4.26542	3.58972	4.22045	P	P	P	P	2.6297	3.13717	3.044	2.87969	2.92264	P	P	P	P	LNCV6_14825_PI430048170	RP11-157F20.3	0.00861618	3.27094	up	0.536717	0.197806	1.4563	0.895833	CTGGGCTCAAGAAAGTGTAAACTCTGATGCTAAAAATAAAAAATTCATCGGTTCCCCCCA	ENSEMBL_GENCODE	chr3	+	57078943	57080101	1158	RP11-157F20.3	-	intergenic	-	.
ENST00000528482	0.0225962	2.52509	10.7649	10.5127	9.38842	10.682	10.337	P	P	P	P	9.15464	9.07946	9.33424	8.73906	9.07685	P	P	P	P	LNCV6_49519_PI430048170	RP11-627G23.1	8.98e-09	2.89274	up	0.896061	0.808063	0.993643	0.0465599	GGTCTATACCCATGGGATTCTCCTCCCTCAGAAGATGGTCACTCCCCCTCCTGGTCTATA	ENSEMBL_GENCODE	chr11	+	134466185	134487915	21730	RP11-627G23.1	-	intergenic	-	.
ENST00000621884	0.0349333	2.50627	4.89397	5.37532	5.86623	5.26009	5.3489	P	P	P	P	3.54862	3.01668	5.11126	3.65878	3.83384	P	P	P	P	LNCV6_28673_PI430048170	LA16c-329F2.2	0.0617978	2.1676	up	1.01044	0.790194	1.29207	0.0760579	GGCTTTTTCTGAAACCAAGGTGATTTATGGCCTAGTTTGGTTTAAAGCGTGTTTATAAAA	ENSEMBL_GENCODE	chr16	+	1707252	1707973	721	LA16c-329F2.2	-	intronic_sense	mitogen-activated protein kinase 8 interacting protein 3	+
ENST00000594230	0.00300427	2.42269	5.60751	6.50987	6.15585	5.78608	6.01483	P	P	P	P	5.02458	4.98384	4.55685	4.4736	4.75972	P	P	P	P	LNCV6_121257_PI430048170	CTB-92J24.2	0.000377267	1.94507	up	0.941727	0.829806	1.06874	0.631746	CCCTTGTAGGTGGCATATGGTTTGCTTTTTCTTAAGCCACTAAAGCATTTTATTTTTTCT	ENSEMBL_GENCODE	chr19	+	23927788	23929287	1499	CTB-92J24.2	-	intronic_sense	-	+
ENST00000621900	0.0359861	2.41194	6.65452	7.75202	8.23081	7.78607	7.60585	P	P	P	P	6.20157	6.46877	6.49171	6.57062	6.43317	P	P	P	P	LNCV6_118934_PI430048170	RP11-152N13.16	0.0610367	1.12623	up	0.931407	0.832539	1.04202	0.770248	GAACAACTCACAGAAAAATGCCAATCTCTTTACAGCTCACGTAATTTAAATGGTTACTGT	ENSEMBL_GENCODE	chr10	-	73124901	73125532	631	RP11-152N13.16	-	exonic_antisense	nudix (nucleoside diphosphate linked moiety X)-type motif 13	+
ENST00000584975	0.0286158	2.39331	3.65545	3.16191	3.54363	4.69763	3.76465	P	P	P	P	1.94209	2.77749	2.70085	2.91043	2.58271	A	P	A	P	LNCV6_51505_PI430048170	CTD-3010D24.3	3.65e-19	5.34852	up	0.990068	0.940485	1.04226	0.375565	ATGAACTGTGATGGATTCAATCACTTAGGCTTTCCATTATCAATGCAGACCTGGCCCCTG	ENSEMBL_GENCODE	chr17	+	72642731	72644490	1759	CTD-3010D24.3	-	intergenic	-	.
NR_110613	0.0297805	2.38375	3.25701	3.1461	3.70554	3.0206	3.28231	P	P	P	P	2.58291	1.84688	2.36993	0.882549	1.92057	P	A	A	A	LNCV6_12083_PI430048170	TAF1A-AS1	0.0902293	1.00556	up	0.955044	0.797285	1.14402	0.417784	TTCTGGAAGTGACCCAGGAAGTGACATACTCTGAGCAGCTACAAAAAGAAGACCAGTCTA	RefSeq	chr1	+	222589919	222592633	2714	TAF1A-AS1	TAF1A antisense RNA 1, transcript variant 2	bidirectional	-	-
NR_038464	0.0489352	2.36756	5.43784	3.76233	4.28848	4.67815	4.5417	P	P	P	P	2.61675	2.83577	3.33532	4.30313	3.27274	A	P	P	P	LNCV6_23070_PI430048170	LINC00857	2.22e-07	2.2767	up	1.15531	1.07924	1.23674	0.0619235	CAGGCTATGTGCTGTGAACAACAGGCATCCTGGGTTATTTTACAAACTCATGGATAGTCA	RefSeq	chr10	+	80207709	80219657	11948	LINC00857	long intergenic non-protein coding RNA 857	intergenic	-	.
ENST00000412855	0.0154791	2.33331	6.54821	6.19729	5.35023	5.56935	5.91627	P	P	P	P	5.21284	4.24767	4.79658	4.67325	4.73258	P	P	P	P	LNCV6_118717_PI430048170	RP11-396C23.2	0.000293472	2.33908	up	1.13785	0.950038	1.36278	0.639935	CCCACCTCCAGATTGAACTGTCTGCAAACAAATCTTTACTTGATGAGAAGTTTAAATATA	ENSEMBL_GENCODE	chr1	+	226083951	226090292	6341	RP11-396C23.2	-	intergenic	-	.
ENST00000573935	0.0130291	2.28687	4.18231	4.17479	4.45619	3.89459	4.17697	P	P	P	P	3.05972	3.5488	2.84704	2.23335	2.92223	P	P	A	A	LNCV6_31102_PI430048170	RP11-334C17.5	3.81e-05	1.55645	up	0.918791	0.820111	1.02934	0.241619	TCAACAGGAATGGGAATTCAGGGGAGATGATTGGCACTAGGGCGACCTGGGAGTGATGCA	ENSEMBL_GENCODE	chr17	-	80201746	80204335	2589	RP11-334C17.5	-	exonic_antisense	""""""caspase recruitment domain family, member 14""""""	+
ENST00000429228	0.0330868	2.27058	5.88362	6.49987	6.03098	5.18285	5.89933	P	P	P	P	5.4601	4.68968	3.78362	4.75798	4.67284	P	P	P	P	LNCV6_20408_PI430048170	MNX1-AS2	0.000140578	2.96063	up	1.01703	0.924326	1.11903	0.293465	AAGTGCAAAGGAGACGTCTGAGTGTCCCTGTTAAACAGGGCCCATCGCAGGAGGCTTCCT	ENSEMBL_GENCODE	chr7	+	157006307	157007132	825	MNX1-AS2	-	exonic_antisense	motor neuron and pancreas homeobox 1	-
ENST00000562848	0.0223049	2.21177	4.79558	5.45367	5.06358	4.53603	4.96221	P	P	P	P	4.50908	3.97163	3.04709	3.49257	3.75509	P	P	P	P	LNCV6_25158_PI430048170	AC012531.25	0.000116619	3.67032	up	1.15377	0.683312	1.94813	0.029532	TCTCTCTCTTTTTGCCAGCACAGATTAAATGGTTCTTTCAGATCTGCAAACAATAAAGGA	ENSEMBL_GENCODE	chr12	+	54019910	54022589	2679	AC012531.25	-	intronic_sense	homeobox C4	+
ENST00000592465	0.0116779	2.19023	7.05513	6.50099	7.4502	6.75291	6.93981	P	P	P	P	5.88245	5.77855	5.93289	5.81201	5.85148	P	P	P	P	LNCV6_28780_PI430048170	RP11-127I20.5	0.000571216	2.54137	up	1.01237	0.822178	1.24655	0.979871	TAGAAGCCTCCAATTCCCCCAACCAGGCAGGTCCTGGGGAGCACAGGCTGCTTCCTGCTT	ENSEMBL_GENCODE	chr16	-	4795265	4796532	1267	RP11-127I20.5	-	bidirectional	rogdi homolog (Drosophila)	-
ENST00000601909	0.0299282	2.16422	6.64196	6.85529	5.49517	6.46809	6.36513	P	P	P	P	5.68558	5.61931	4.85594	4.99133	5.28804	P	P	P	P	LNCV6_11569_PI430048170	RP11-98D18.17	0.0319556	2.24683	up	0.793283	0.551994	1.14004	0.282851	AATGTGTTTCTTGAGGGATACTTTGTCCACCCACCACTGCCAAGGAGACCTTAGTCTATA	ENSEMBL_GENCODE	chr1	+	151798054	151798602	548	RP11-98D18.17	-	intergenic	-	.
ENST00000620414	0.0437634	2.14415	6.73172	6.95037	6.28163	6.00284	6.49164	P	P	P	P	6.02739	5.49138	4.24265	5.46904	5.30762	P	P	P	P	LNCV6_31477_PI430048170	RP11-9E17.1	0.0177415	1.16645	up	1.03621	0.961645	1.11656	0.994929	CCTGGCAAGTAGTCTCATTGGCAAAATTTTGGCTTCTTTATCTGTTTAAACTAGATCAAA	ENSEMBL_GENCODE	chr18	-	26542971	26545791	2820	RP11-9E17.1	-	intronic_sense	potassium channel tetramerization domain containing 1	-
ENST00000587125	0.0196517	2.13601	7.96383	8.78559	8.1861	7.55403	8.12239	P	P	P	P	7.33779	7.07548	6.78134	7.14127	7.08397	P	P	P	P	LNCV6_30809_PI430048170	TBC1D3P1-DHX40P1	0.0171185	Inf	up	0.253236	0.0162667	3.94231	--	ATTTCGTGTGGAAGCTCAACTTCGAGAACTAATCAGGAAGCTTAAACAGGAGACAGAGGC	ENSEMBL_GENCODE	chr17	-	59962363	60018975	56612	TBC1D3P1-DHX40P1	-	exonic_sense	""""""ring finger protein, transmembrane 1""""""	-
ENST00000614934	0.0446366	2.10504	4.42359	5.26654	4.23358	3.79955	4.43081	P	P	P	P	3.13017	3.47981	2.79633	4.10213	3.37711	P	P	A	P	LNCV6_25659_PI430048170	RP11-103B5.4	0.000386237	2.48602	up	1.01793	0.959508	1.0799	0.275395	TGAATAAAAGTGTACCTGGCACTTAGCAAACAGCTGTATACATTGCAGTTGGTGGACAGC	ENSEMBL_GENCODE	chr12	+	117002463	117003152	689	RP11-103B5.4	-	intronic_sense	F-box and WD repeat domain containing 8	+
ENST00000512280	0.0235132	2.09869	4.04801	4.19427	3.30437	3.16116	3.67695	P	P	P	P	2.86475	2.41821	2.782	2.60098	2.66648	P	P	A	A	LNCV6_11564_PI430048170	RP11-98D18.3	0.0144252	1.52912	up	0.998722	0.92999	1.07253	0.703047	CTGATATGGGATATCCAGGAAGAGTCGACGGTCACAGAGAAGGCCGTGCCAATGGGCAGA	ENSEMBL_GENCODE	chr1	-	151763384	151769501	6117	RP11-98D18.3	-	exonic_sense	mitochondrial ribosomal protein L9	-
ENST00000524499	0.0120143	2.0944	8.29784	7.25963	7.67129	7.85025	7.76975	P	P	P	P	7.22502	6.7946	6.23336	6.57097	6.70599	P	P	P	P	LNCV6_125610_PI430048170	CTD-3065J16.9	0.0315981	1.22296	up	0.941949	0.795917	1.11477	0.488028	GTATGTCTGTTTATCTCTTGCCACTTAACCTCAGCGGCTTCAAATAATAAAAATCATTCT	ENSEMBL_GENCODE	chr8	-	144078002	144079265	1263	CTD-3065J16.9	-	exonic_antisense	exosome component 4	+
NR_024321	0.00610624	2.07202	9.20152	9.02279	8.99643	8.84183	9.01565	P	P	P	P	8.4128	8.046	7.64922	7.62408	7.93302	P	P	P	P	LNCV6_49335_PI430048170	LINC00115	0.0251357	1.45067	up	0.719077	0.5407	0.956301	0.0183235	CCTGGATTGTCCTAGAACTTTGTTCCAACAGATTACATGTGTTCATAACGAATAAATTGC	RefSeq	chr1	-	826205	827522	1317	LINC00115	long intergenic non-protein coding RNA 115	intergenic	-	.
NR_110078	0.00713445	2.01139	6.61326	6.60381	7.19694	6.62889	6.76073	P	P	P	P	5.94502	5.14836	5.88714	5.97549	5.739	P	P	P	P	LNCV6_104305_PI430048170	UBXN10-AS1	0.00443856	1.66218	up	0.994538	0.9382	1.05426	0.936776	CTTCATCACCCACCCAAAAAAGATTAAAGTGGATTCTTCATCAGCTATTTTAAAATCACC	RefSeq	chr1	-	20184242	20186486	2244	UBXN10-AS1	UBXN10 antisense RNA 1	exonic_antisense	UBX domain protein 10	+
ENST00000563540	0.00487626	2.00807	3.8411	3.96245	3.70278	3.85826	3.84115	P	P	P	P	3.24298	2.82582	2.48369	2.69058	2.81077	P	P	A	P	LNCV6_29087_PI430048170	RP11-146F11.5	0.0644069	2.01911	up	0.881447	0.602552	1.28943	0.464811	TGACGCGACTTCCTTCTGCTACTGAGGTGAGAAGTCTTAGGGCAGATGCGGATGTCCAGG	ENSEMBL_GENCODE	chr16	+	30585907	30608593	22686	RP11-146F11.5	-	exonic_antisense	-	-

## Sheet: DOWN
Accession	pvalues	foldchange	S5_12C_NS	S5_1C_NS	S5_5C_NS	S5_9C_NS	Mean	S5_12C_flags	S5_1C_flags	S5_5C_flags	S5_9C_flags	S5_12N_NS	S5_1N_NS	S5_5N_NS	S5_9N_NS	Mean	S5_12N_flags	S5_1N_flags	S5_5N_flags	S5_9N_flags	ProbeName.1	Gene_id	TCGA_FDR	TCGA_log2FC	TCGA_regulated	HR	lower_95CI	upper_95CI	log-rank P	ProbeSeq	Source	Chromosome	Strand	Start	End	长度	GeneSymbol	Description	Relation	Associated_gene_description	Associated_gene_strand
ENST00000613683	0.0160251	0.499777	4.25833	4.54031	4.09103	4.49623	4.34647	P	P	P	P	5.25011	5.93144	4.87466	5.15711	5.30333	P	P	P	P	LNCV6_30503_PI430048170	CTD-3193K9.11	0.000563961	-2.27873	down	0.766347	0.50953	1.15261	0.25961	CATGGATATAATTTGTAGATGTGTGTACTGTGAATACAATGGCCACTTCTCTTGCTCCCA	ENSEMBL_GENCODE	chr17	-	42751289	42751717	428	CTD-3193K9.11	-	intergenic	-	.
ENST00000443224	0.00149074	0.0481569	3.5672	3.69422	3.02075	1.0711	2.83832	P	P	A	A	7.89904	8.01589	7.4362	5.81677	7.29197	P	P	P	P	LNCV6_22654_PI430048170	RP11-371A19.2	3.49e-52	-5.3212	down	0.964111	0.868987	1.06965	0.104056	CTAATAGGAGACACCTATTCTAATATCAGTATGTCATTGTTTTTCTGTAAACGACTGGCT	ENSEMBL_GENCODE	chr10	+	23343957	23345181	1224	RP11-371A19.2	-	intergenic	-	.
ENST00000556781	0.00987683	0.494666	3.83203	4.3198	4.28816	3.55974	3.99993	P	P	P	P	4.65537	5.3143	4.67756	5.38944	5.00916	P	P	P	P	LNCV6_27159_PI430048170	RP11-7F17.3	0.0174347	-1.45389	down	1.00302	0.78755	1.27745	0.259572	TCCTTTGTAAATACTACATATGGGAGTCTGTCTCATGTTCAGTTTGCTATCTGATGATAT	ENSEMBL_GENCODE	chr14	-	77074542	77076142	1600	RP11-7F17.3	-	intergenic	-	.
NR_026988	0.0135703	0.483844	4.59531	3.99764	5.04159	5.03962	4.66854	P	P	P	P	5.43723	5.59913	5.88067	6.09387	5.75273	P	P	P	P	LNCV6_117752_PI430048170	LINC01140	0.00628243	-1.14623	down	0.458633	0.147961	1.42162	0.0493962	GTTCAAGGCACAGTCATTCTCTGGCTTTCATAGATCTAATTTGTATAATTATTGCCTGAA	RefSeq	chr1	+	87129764	87136671	6907	LINC01140	long intergenic non-protein coding RNA 1140, transcript variant 4	intergenic	-	.
ENST00000609675	0.026995	0.483373	5.46611	4.70671	5.93724	4.67307	5.19579	P	P	P	P	6.2484	6.7796	5.94867	6.27359	6.31256	P	P	P	P	LNCV6_11121_PI430048170	RP4-621B10.8	0.0428729	-1.39608	down	0.843808	0.303477	2.34618	0.751172	TTGCATTCTAACAGGTTATGATGAATGGAAAGCTGATGGTTCCTGGTTGGAAAAAAGATA	ENSEMBL_GENCODE	chr1	+	92189237	92190707	1470	RP4-621B10.8	-	intronic_sense	-	+
ENST00000456777	0.00921813	0.478558	4.94112	5.28109	5.38397	4.41538	5.00539	P	P	P	P	5.60935	6.15347	6.11608	6.45824	6.08429	P	P	P	P	LNCV6_19561_PI430048170	AC003090.1	0.00623559	-1.3073	down	0.840855	0.632749	1.11741	0.0223093	TATATTGAAAGAAGAAAGTAGAACCATTTCTGGGTCCCAGCTGTGGGAAGAGCTCCTGTG	ENSEMBL_GENCODE	chr7	-	25594533	25750994	156461	AC003090.1	-	intergenic	-	.
ENST00000540226	0.00160051	0.076827	7.78386	6.63211	7.10362	6.12038	6.90999	P	P	P	P	11.8123	10.0768	10.524	9.46442	10.4694	P	P	P	P	LNCV6_24613_PI430048170	RP11-598F7.3	1.29e-22	-3.41851	down	0.970359	0.933509	1.00866	0.183827	CTGGAAGTATTATCTTTAGTTAGGGGTATTTCCTTAACTAATAAAGCCTAGCATTGCTGT	ENSEMBL_GENCODE	chr12	-	106524	111850	5326	RP11-598F7.3	-	intronic_antisense	IQ motif and Sec7 domain 3	+
ENST00000431001	0.0209039	0.469853	3.5905	3.7192	4.00343	3.15492	3.61701	P	P	P	P	4.69242	5.31121	4.00301	4.65341	4.66501	P	P	P	P	LNCV6_18433_PI430048170	RP11-439H9.1	0.0730197	-1.76421	down	0.0181251	0.0012703	0.258615	--	GATTTTGTACCACCCTAACCTTTGCTTGATCCAGGTTCCAGTCCAATATGCACCATTCAG	ENSEMBL_GENCODE	chr6	+	23337711	23346560	8849	RP11-439H9.1	-	intergenic	-	.
ENST00000533941	0.0076095	0.454137	3.22806	3.41239	3.69925	2.77854	3.27956	P	P	P	P	4.99116	4.07562	4.43495	4.12873	4.40761	P	P	P	P	LNCV6_23615_PI430048170	CTD-2003C8.2	7.54e-06	-2.26005	down	0.979276	0.709442	1.35174	0.560091	TATTGTCTTGGCCTCTTATGAAGACGTTCACCCAGCAGGACTTCAGAAGCTTTGTTCACT	ENSEMBL_GENCODE	chr11	-	10896503	10899172	2669	CTD-2003C8.2	-	intergenic	-	.
ENST00000592638	0.0432049	0.452545	5.07633	5.33399	3.68502	4.09529	4.54766	P	P	P	P	5.64923	5.83085	6.05038	5.82005	5.83763	P	P	P	P	LNCV6_121050_PI430048170	RP11-456K23.1	0.00480644	-1.16169	down	0.737079	0.518577	1.04765	0.139895	TGAGAGGGGAGAGGAGAGAAAGGAAAGGAGGGATATTCTCACTCTCTTACATATATATGA	ENSEMBL_GENCODE	chr18	-	44676927	44679717	2790	RP11-456K23.1	-	bidirectional	SET binding protein 1	+
ENST00000513519	0.0157334	0.451337	3.89555	3.07449	4.40462	3.51002	3.72117	P	P	P	P	5.08118	4.73159	5.34437	4.50846	4.9164	P	P	P	P	LNCV6_16445_PI430048170	RP11-125O18.1	0.0076802	-1.74125	down	0.5441	0.257423	1.15003	0.0422674	CCTTACCACCCCCAATAAAAATAAAAGCCAAACAAATAAAACATTAGCAGTAGCTCTGAG	ENSEMBL_GENCODE	chr4	-	127096891	127106771	9880	RP11-125O18.1	-	intergenic	-	.
ENST00000609071	0.0102525	0.441838	5.44552	5.21273	5.70995	4.68471	5.26323	P	P	P	P	6.30015	6.9482	5.8677	6.62289	6.43473	P	P	P	P	LNCV6_16309_PI430048170	RP11-571L19.8	0.020551	-1.15078	down	0.908259	0.735477	1.12163	0.119497	GTTTAGTTCTTTGGGCCTACAGGGACACCTTGTTGACTAACTGGCTTCAGCCAATTTTTT	ENSEMBL_GENCODE	chr4	-	99067256	99068125	869	RP11-571L19.8	-	intergenic	-	.
ENST00000619766	0.00407246	0.438636	2.31422	2.50075	3.16413	2.43223	2.60283	A	A	A	A	3.64931	3.95408	3.96633	3.73389	3.8259	P	P	P	P	LNCV6_46048_PI430048170	RP4-545L17.12	0.0908742	-1.74823	down	1.92325	0.459674	8.04674	0.798623	TTAAGATGAGTCCAGCGAAGTGCCTAGAGTACCAAATTCATGGAGACGTTTCCTCTTTGG	ENSEMBL_GENCODE	chr20	+	1186092	1207036	20944	RP4-545L17.12	-	exonic_sense	-	+
ENST00000411448	0.0461813	0.432438	3.09602	3.01917	2.59552	2.93564	2.91159	P	P	A	P	3.09794	4.67112	3.84715	4.44355	4.01494	P	P	P	P	LNCV6_20051_PI430048170	LHFPL3-AS1	0.0104328	-1.90595	down	0.633535	0.195713	2.0508	0.709385	TAAAAGGAGGATGCTGGGAGTGGTATTCTGTTCCTGGAAATAAAAGTCAACCTAATCCTT	ENSEMBL_GENCODE	chr7	-	104768669	104804086	35417	LHFPL3-AS1	-	intronic_antisense	lipoma HMGIC fusion partner-like 3	+
ENST00000514368	0.0300895	0.432116	3.81707	2.59187	4.21119	3.94582	3.64149	P	P	P	P	5.01175	4.78579	5.47608	4.37426	4.91197	P	P	P	P	LNCV6_17346_PI430048170	RP11-434D9.1	3.78e-14	-2.81159	down	0.770114	0.518359	1.14414	0.00394183	CTCTGCTCAGCCAACGTGCTGAGTGACTTGATGTTTGTAATAAATAAATAAATAAACAAC	ENSEMBL_GENCODE	chr5	+	67619791	67797604	177813	RP11-434D9.1	-	intergenic	-	.
ENST00000577560	0.00100894	0.430228	5.9454	5.37474	5.78144	5.43922	5.6352	P	P	P	P	7.036	6.8839	7.06276	6.41516	6.84946	P	P	P	P	LNCV6_120911_PI430048170	CTD-2006K23.1	0.00443856	-1.90406	down	0.73283	0.0781069	6.8757	0.625408	CTCATGTGTCAGTCCCCTCAATTCACTTGTAATTAAATAACAACACACCTCTTTTTCTAA	ENSEMBL_GENCODE	chr17	+	74606507	74607191	684	CTD-2006K23.1	-	intronic_antisense	CD300a molecule	-
NR_015359	0.0256514	0.429801	6.16161	4.65464	5.39724	4.71032	5.23095	P	P	P	P	6.3192	6.9559	6.50305	6.48262	6.56519	P	P	P	P	LNCV6_74581_PI430048170	WDFY3-AS2	0.00268379	-1.03315	down	0.846313	0.584268	1.22589	0.623083	GCATCACAGCTTTGTGTATAATTGCAAAAGTTGAAATCAACATGAATGCCCAAAATAGTG	RefSeq	chr4	+	84966817	85007015	40198	WDFY3-AS2	WDFY3 antisense RNA 2	bidirectional	WD repeat and FYVE domain containing 3	-
NR_026814	0.026022	0.423987	4.45498	5.36072	3.91224	3.73115	4.36477	P	P	P	P	5.81692	6.21289	5.55183	5.24847	5.70753	P	P	P	P	LNCV6_102252_PI430048170	FAM167A-AS1	0.00728441	-1.88221	down	0.23058	0.0488108	1.08925	0.284606	GTGCTAGCACTTTTGCTTCTTTGGTCTTTCAATAATGTCTTTCCCCTTGATTATACATGA	RefSeq	chr8	+	11368401	11438657	70256	FAM167A-AS1	FAM167A antisense RNA 1	exonic_antisense	""""""family with sequence similarity 167, member A""""""	-
ENST00000495228	0.000334426	0.419655	1.93873	2.26663	2.5511	2.3351	2.27289	A	A	A	A	3.42527	3.74076	3.68938	3.26	3.52885	P	P	P	P	LNCV6_44428_PI430048170	LINC00883	2.83e-05	-1.28129	down	0.843917	0.681733	1.04468	0.283919	CAGGGTGAGAAGGACTAAACAAATGACCAAGTGTCATCCCATTTTGGACATACTTAAAAC	ENSEMBL_GENCODE	chr3	+	107241022	107285664	44642	LINC00883	-	intergenic	-	.
NR_024461	0.0321805	0.407742	4.20932	4.81335	4.61919	4.16726	4.45228	P	P	P	P	5.68015	6.58424	5.00467	5.29767	5.64168	P	P	P	P	LNCV6_30507_PI430048170	RAMP2-AS1	1.14e-07	-1.74591	down	0.813066	0.591371	1.11787	0.00713542	GTAAAAAGTGCTAGGGCCTTCTACACCTTGAAATTATATGTGGAGCATCCTGCAATAAGC	RefSeq	chr17	-	42753925	42761257	7332	RAMP2-AS1	RAMP2 antisense RNA 1, transcript variant 1	exonic_antisense	receptor (G protein-coupled) activity modifying protein 2	+
NR_038426	0.0295195	0.407373	4.3269	3.9763	3.73499	3.43781	3.869	P	P	P	P	4.73433	6.07314	4.61492	4.84481	5.0668	P	P	P	P	LNCV6_12173_PI430048170	LINC01354	0.0116195	-1.90245	down	0.913505	0.597416	1.39684	0.105975	AAGGTGACAGCTTTAGCTGGGAGAGAAATTAAAAATGCCTCCTTGGAATAGCTATCTGAT	RefSeq	chr1	-	234527890	234531779	3889	LINC01354	long intergenic non-protein coding RNA 1354	intergenic	-	.
ENST00000609697	0.000216888	0.0799854	8.55963	8.75853	7.35186	8.55666	8.30667	P	P	P	P	11.9778	12.5139	11.015	12.2675	11.9435	P	P	P	P	LNCV6_13556_PI430048170	RP11-286H15.1	4.37e-14	-3.1422	down	0.868822	0.743499	1.01527	0.0287702	AGTGGCTGGGTACTATTCATATACTGGCTTTGGGAATGTAATAAATGCATCAAATCTGAA	ENSEMBL_GENCODE	chr2	-	127625997	127626848	851	RP11-286H15.1	-	intronic_antisense	myosin VIIB	+
ENST00000451392	0.0143433	0.404537	2.65932	3.09096	3.29313	4.16497	3.30209	A	P	A	P	4.69537	4.99141	4.27993	4.81289	4.6949	P	P	P	P	LNCV6_14222_PI430048170	LINC00607	0.000931494	-1.44177	down	0.838059	0.588338	1.19377	0.0498266	GAAGCCGGTGTTTCATTTGCATTCTTGGAGCCCAGGAACTGTCTTCTACAAACTTTTCTT	ENSEMBL_GENCODE	chr2	-	215641768	215831590	189822	LINC00607	-	intergenic	-	.
ENST00000422216	0.0215626	0.402637	2.83532	4.39742	3.68364	3.25733	3.54343	P	P	P	P	4.59403	5.68732	4.48709	4.78775	4.88905	P	P	P	P	LNCV6_118300_PI430048170	RP1-18D14.7	5.09e-08	-2.67012	down	0.234916	0.0687803	0.802345	0.0442032	CTCCATTTTCTCTTCCTACCTCAAACCCAGCAACTTAGAAAACGGCTGTAGCGGAAAAAA	ENSEMBL_GENCODE	chr1	+	47225797	47230750	4953	RP1-18D14.7	-	exonic_antisense	T-cell acute lymphocytic leukemia 1	-
ENST00000443965	0.00121351	0.0911564	4.98641	4.91156	5.00475	3.9323	4.70876	P	P	P	P	8.76121	7.81755	8.69872	6.93803	8.05388	P	P	P	P	LNCV6_34801_PI430048170	GS1-600G8.5	7.15e-09	-3.26299	down	1.02322	0.968496	1.08103	0.0978667	CAAACAGAATAAACTCATACCTTGAAAACTGCCAAGTGGCACATGACTGTCCGGTTCACT	ENSEMBL_GENCODE	chrX	-	13266542	13303452	36910	GS1-600G8.5	-	intergenic	-	.
NR_026908	0.000830819	0.399338	4.57171	4.36087	4.59917	5.05376	4.64638	P	P	P	P	5.80518	5.95474	6.09198	6.10266	5.98864	P	P	P	P	LNCV6_31479_PI430048170	AQP4-AS1	0.000128553	-1.43645	down	0.166477	0.0429818	0.644798	0.0690578	GATCCTGACCTTTTGGCCTGAGGATGGAAGTCTTCAGTATCTGTACAACTTTACTCCCAA	RefSeq	chr18	+	26865307	26935946	70639	AQP4-AS1	AQP4 antisense RNA 1	exonic_antisense	aquaporin 4	-
ENST00000573270	0.0034935	0.10472	5.6702	5.26799	5.32389	3.62675	4.97221	P	P	P	P	8.39249	8.7136	8.30828	8.13864	8.38825	P	P	P	P	LNCV6_38630_PI430048170	RP11-141J13.5	7.12e-40	-4.58293	down	0.983447	0.864317	1.119	0.211481	AGGCCACTTACAGCACTCGAATAAGGGCTTTGACAAAACACAAGCGTTATTATGAATATA	ENSEMBL_GENCODE	chr17	+	4610449	4617650	7201	RP11-141J13.5	-	intergenic	-	.
ENST00000543624	0.00176957	0.385592	4.87864	5.68459	4.98882	4.97996	5.133	P	P	P	P	6.57827	6.86673	6.0099	6.60242	6.51433	P	P	P	P	LNCV6_23959_PI430048170	AP000438.2	1.15e-06	-3.12586	down	0.551212	0.249179	1.21935	0.0660607	TTGAATCAGTTAACGATGAGCAATCGGTCCTTCTTTCAGAATCTGGCCTCCTTTGTGTGC	ENSEMBL_GENCODE	chr11	+	62909546	62918361	8815	AP000438.2	-	exonic_antisense	""""""cholinergic receptor, muscarinic 1""""""	-
ENST00000411904	0.000362729	0.110057	7.60746	7.28979	7.36677	7.39417	7.41455	P	P	P	P	10.6902	11.0782	10.0147	10.4231	10.5516	P	P	P	P	LNCV6_105642_PI430048170	RP11-251M1.1	1.01e-28	-3.76118	down	0.977648	0.919973	1.03894	0.0551886	CTACCTGAGTCAGACCTGTGCTTTTTCACCTCTACGGAAGATGTCAGAGCGTTTCCCTAG	ENSEMBL_GENCODE	chr9	-	136648610	136660421	11811	RP11-251M1.1	-	exonic_antisense	""""""EGF-like-domain, multiple 7""""""	+
ENST00000609941	0.000207195	0.111281	5.55259	4.72782	5.29655	6.0007	5.39441	P	P	P	P	8.31602	8.71826	8.45931	8.95607	8.61241	P	P	P	P	LNCV6_12066_PI430048170	RP11-295M18.6	3.08e-05	-2.43638	down	1.02961	0.707755	1.49782	0.936362	TGGCCAGTGGTGGGAATTAATTGGTTTTAATTCTCCCGCAAAGATTCTCTTAAGTAAAAG	ENSEMBL_GENCODE	chr1	-	220828676	220829211	535	RP11-295M18.6	-	intronic_antisense	-	+
ENST00000458568	0.00776415	0.37237	2.78597	2.88377	1.90975	2.84298	2.60562	P	P	A	P	3.96007	4.7169	3.42688	3.91511	4.00474	P	P	P	P	LNCV6_29983_PI430048170	AC135178.7	0.040027	-1.93056	down	0.383274	0.139053	1.05642	0.10168	TGACTTTGTGGAAGCGCAGCCTTTGGGTGAGCCGGATCAGCTCTTCAGTCTGCTTCATGC	ENSEMBL_GENCODE	chr17	-	8318088	8318712	624	AC135178.7	-	exonic_antisense	Rho guanine nucleotide exchange factor (GEF) 15	+
ENST00000548687	0.00968657	0.372242	2.00426	1.34482	1.87706	2.703	1.98229	A	A	A	A	3.51223	3.69381	3.38629	3.34412	3.48411	P	P	P	P	LNCV6_25332_PI430048170	RP11-588H23.3	0.00923995	-1.00328	down	0.832792	0.640526	1.08277	0.0441595	TTAAGTAGAAATTGCTAACCGAAGACTTTGCTAAGCAAACCCAGGTCTGCTTGATGTCAG	ENSEMBL_GENCODE	chr12	+	70468085	70543040	74955	RP11-588H23.3	-	exonic_antisense	""""""protein tyrosine phosphatase, receptor type, B""""""	-
ENST00000565862	0.00458697	0.366492	2.77196	3.10257	3.93579	3.25011	3.26511	P	P	P	P	4.48734	4.97289	4.72633	4.882	4.76714	P	P	P	P	LNCV6_125468_PI430048170	RP11-594N15.3	7.62e-08	-2.3844	down	0.69506	0.261153	1.84991	0.557361	GATGGTGTGACTATTATGACTGTCCTGTTGAATTTCTAAGTTTTCTTTTATCCCATATCC	ENSEMBL_GENCODE	chr8	+	78605952	78609705	3753	RP11-594N15.3	-	bidirectional	""""""protein kinase (cAMP-dependent, catalytic) inhibitor alpha""""""	+
ENST00000602323	0.0450475	0.362762	3.2474	2.25844	0.685656	2.20718	2.09967	P	A	A	A	3.50962	3.70359	3.23345	4.50515	3.73795	P	P	P	P	LNCV6_97671_PI430048170	MIR99AHG	0.000192506	-1.3403	down	0.590353	0.381334	0.913942	0.00616956	GATCATTCCTAAAGTACAAATTCTGTTCTCGAACCACAAACAAGGCTAAAAGATCGGAGG	ENSEMBL_GENCODE	chr21	+	16588689	16627195	38506	MIR99AHG	-	exonic_sense	-	+
ENST00000609522	0.0393137	0.356389	4.32539	2.23993	4.17989	4.25936	3.75114	P	A	P	P	5.81067	5.20349	5.65395	4.94362	5.40293	P	P	P	P	LNCV6_19701_PI430048170	RP11-121A8.1	0.00106331	-1.41576	down	0.686978	0.429839	1.09794	0.00266348	GGGCTGAGTCCCTATGTTGTATATCCTTGTGCAAAAGCACAATATGTTAATTGCTATAGC	ENSEMBL_GENCODE	chr7	-	38326070	38329643	3573	RP11-121A8.1	-	intronic_sense	TCR gamma alternate reading frame protein	-
NR_024562	0.0316499	0.354673	3.00537	3.19234	3.69005	3.83866	3.43161	P	P	P	P	4.12205	4.2175	5.80069	5.06109	4.80034	P	P	P	P	LNCV6_4865_PI430048170	HPN-AS1	0.0146329	1.71061	up	1.07564	0.827405	1.39836	0.336822	AACTTTTAACCACGTGGTTTGTTATGCATGTCACACCCACAGGCCACTTCAAACTTGCAG	RefSeq	chr19	-	35059058	35106304	47246	HPN-AS1	HPN antisense RNA 1, transcript variant 2	exonic_antisense	hepsin	+
ENST00000613063	0.0245906	0.114033	3.7779	6.42295	5.51994	5.26237	5.24579	P	P	P	P	8.46185	9.8694	6.19683	7.96796	8.12401	P	P	P	P	LNCV6_31850_PI430048170	RP11-4B16.3	4.76e-05	-2.69622	down	0.873307	0.667847	1.14198	0.00077684	ATTGCCCTGAGGCACCACTTCACGATCACCCCATTATTTTTAATAAAGGTTGTGGAGAGG	ENSEMBL_GENCODE	chr18	+	77093086	77093446	360	RP11-4B16.3	-	intronic_antisense	myelin basic protein	-
ENST00000566787	0.000303252	0.116739	6.89322	7.60778	6.16951	6.70751	6.84451	P	P	P	P	9.9022	10.172	10.3769	9.57133	10.0056	P	P	P	P	LNCV6_41347_PI430048170	LINC01290	4.49e-06	-2.3464	down	0.88435	0.742743	1.05295	0.0720147	AAAGCAACTGAGATCAACGTGGAGGCCTGGAAGGTAAGGGCCATATTTTACCTAGATACT	ENSEMBL_GENCODE	chr16	-	10514842	10528202	13360	LINC01290	-	bidirectional	epithelial membrane protein 2	-
ENST00000608243	0.00198597	0.340826	3.65441	3.74504	4.66285	3.8841	3.9866	P	P	P	P	5.51881	5.9981	5.31442	5.4716	5.57573	P	P	P	P	LNCV6_11053_PI430048170	RP5-1102E8.3	0.0345967	-1.91992	down	1.04513	0.159357	6.85443	--	GGAATGGTCTTCCTTAGTCAGTCATGTTTTCCTGCAAATTAAAATGGTTTGGACAACACA	ENSEMBL_GENCODE	chr1	+	76636877	76637339	462	RP5-1102E8.3	-	intergenic	-	.
ENST00000599314	0.00770727	0.334573	3.63521	3.06677	4.09036	4.25022	3.76064	P	P	P	P	4.63887	5.13204	6.02919	5.48172	5.32045	P	P	P	P	LNCV6_15622_PI430048170	RP11-573D15.8	0.0718018	1.99097	up	9.39485	0.180561	488.827	0.0078663	ACTGGGGTTGTTAACCTGCTCATTTGCATTTGAAAATCACGTGGCAGCACAGTGCATATT	ENSEMBL_GENCODE	chr3	-	186717249	186757668	40419	RP11-573D15.8	-	exonic_antisense	kininogen 1	+
ENST00000619568	0.0324052	0.334253	5.52914	3.21566	3.93057	4.21835	4.22343	P	P	P	P	6.67676	6.39469	5.17772	5.47945	5.93216	P	P	P	P	LNCV6_11948_PI430048170	RP11-164O23.8	0.0804954	-1.20179	down	1.02126	0.956287	1.09064	0.182735	GTGTGACAATATATGACCTTGCAGAGTGCACTAAAATCATTCTTCTTTCCAACAAGAAAA	ENSEMBL_GENCODE	chr1	-	207127010	207127486	476	RP11-164O23.8	-	intronic_antisense	""""""complement component 4 binding protein, alpha""""""	+
NR_027038	0.00615318	0.333844	2.931	3.8888	4.25725	3.5288	3.65146	P	P	P	P	5.13661	5.26071	5.19654	5.61126	5.30128	P	P	P	P	LNCV6_83969_PI430048170	MBNL1-AS1	4.08e-12	-1.96204	down	0.891639	0.72695	1.09364	0.0951669	CTCATGATCCTCGAGATAACATAACTTGAGGGAAGGGAGATGTGGTATGCCTGTTTGTGT	RefSeq	chr3	-	152262615	152269626	7011	MBNL1-AS1	MBNL1 antisense RNA 1, transcript variant 1	exonic_antisense	muscleblind-like splicing regulator 1	+
ENST00000613389	0.0103642	0.129933	7.43308	4.28496	4.87703	5.67038	5.56636	P	P	P	P	9.90738	8.29938	7.70986	9.26077	8.79435	P	P	P	P	LNCV6_22816_PI430048170	CH17-360D5.2	9.37e-19	-2.47033	down	1.04612	0.995885	1.0989	0.237144	TCATACTGTTCCATGTTATATGTAACTGTTTTAAAGCTACATACTGGACAAAAAGTGGAA	ENSEMBL_GENCODE	chr10	-	47934345	47985966	51621	CH17-360D5.2	-	intergenic	-	.
ENST00000588945	0.0220313	0.327669	1.68236	2.72033	0.665939	1.79176	1.7151	A	P	A	A	3.58641	2.59315	4.17958	3.19363	3.38819	P	P	P	P	LNCV6_32214_PI430048170	CTD-2562J15.6	0.0551384	-1.56666	down	0.390788	0.12247	1.24696	0.127394	CCACCACAGAGGAACAGAGAAGTGTTTGCATTGGTGGATTTTTAAATACTTGTTTATTTT	ENSEMBL_GENCODE	chr19	-	16283361	16293575	10214	CTD-2562J15.6	-	intergenic	-	.
ENST00000618330	0.0125657	0.327391	6.16419	4.75364	5.2725	4.81086	5.2503	P	P	P	P	6.98254	7.01245	7.04044	6.88307	6.97962	P	P	P	P	LNCV6_28318_PI430048170	RP11-182J1.17	0.0848222	-1.28054	down	0.731669	0.34163	1.56702	0.493713	CAGCAGTTGCTACTCTTTCTCAGTTTGCTGTTTGTTTTCTGCTGGTTTATTAAATATAGA	ENSEMBL_GENCODE	chr15	-	84599434	84606463	7029	RP11-182J1.17	-	exonic_antisense	zinc finger and SCAN domain containing 2	+
ENST00000454681	0.0262618	0.327104	5.35163	3.81914	3.04561	3.64299	3.96484	P	P	P	P	6.0829	5.83415	6.04324	5.34452	5.8262	P	P	P	P	LNCV6_50239_PI430048170	RP11-141M1.3	0.0579786	-1.40913	down	0.315738	0.0896653	1.1118	0.000790633	AGTGGAAGGGATAAAAATGTAATGGAATTGCAGAGTTGTTGGCATTCAGATGTGTAGGTG	ENSEMBL_GENCODE	chr13	-	33355206	33676768	321562	RP11-141M1.3	-	intergenic	-	.
ENST00000606966	0.000568752	0.130982	5.75014	5.15233	5.35565	4.90759	5.29143	P	P	P	P	8.36596	8.90552	7.88314	7.48093	8.15889	P	P	P	P	LNCV6_115850_PI430048170	AC006273.4	1.02e-07	-2.69506	down	0.833863	0.571259	1.21718	0.528499	GTGCAACGGCCCCATCAGCGTTTGTTTCATGAACAAATAAATGTCTAAATTCAGGACCCA	ENSEMBL_GENCODE	chr19	-	781002	781862	860	AC006273.4	-	intergenic	-	.
ENST00000552167	7.86289e-05	0.322748	3.34971	2.84543	3.08131	3.36477	3.16031	P	P	A	P	4.76114	5.02147	4.79824	4.61919	4.80001	P	P	P	P	LNCV6_25396_PI430048170	RP11-359M6.1	0.00939375	-1.17473	down	0.916734	0.828972	1.01379	0.00711514	AATAGAAGAAAATGCTATGGAAGACTACTCCTCACCGAGCAAAACCCGACTAGGTGGAAC	ENSEMBL_GENCODE	chr12	+	79545530	79550535	5005	RP11-359M6.1	-	intronic_antisense	""""""protein phosphatase 1, regulatory subunit 12A""""""	-
ENST00000436742	0.0197551	0.321924	3.82394	2.21689	3.34209	3.47981	3.21568	P	A	P	P	5.32751	5.57008	4.0257	4.36725	4.82264	P	P	P	P	LNCV6_47119_PI430048170	MGC27382	4.31e-19	-3.13014	down	0.851041	0.661542	1.09482	0.0909959	TTGCACAGGGCTCTATTGGGAAAGCAGCTGTCATGTGTCTATTTGAAAGACAAGAAACCA	ENSEMBL_GENCODE	chr1	+	78229599	78293890	64291	MGC27382	-	intergenic	-	.
ENST00000608792	0.000543487	0.132783	6.36318	6.28585	5.49363	5.75728	5.97498	P	P	P	P	9.07203	9.43525	7.95021	8.89606	8.83839	P	P	P	P	LNCV6_22498_PI430048170	LINC00702	2.2e-14	-2.26885	down	0.956956	0.63905	1.43301	0.397006	TGAGCCTGGCCATTACATTCAGTTCTGCTGTCTTTAAAATAAAAACCCTGGATTAAGTCA	ENSEMBL_GENCODE	chr10	-	4201141	4243912	42771	LINC00702	-	intergenic	-	.
ENST00000559232	0.0230913	0.316115	2.85675	1.02095	2.96733	2.60043	2.36136	P	A	A	A	4.14965	3.41936	4.88956	3.92324	4.09545	P	P	P	P	LNCV6_27712_PI430048170	RP11-1008C21.2	0.00161811	-1.24432	down	0.695685	0.494345	0.979028	0.00568096	CTTTCCTAATGGGGCTTTTATTTTTATTTTATTTTGTGGGATTGAAAGATCAGAAGCCGG	ENSEMBL_GENCODE	chr15	-	38069481	38071902	2421	RP11-1008C21.2	-	intergenic	-	.
ENST00000557989	0.000136164	0.314462	4.50129	4.31038	4.67751	4.61623	4.52635	P	P	P	P	6.00888	6.56099	5.98391	6.17752	6.18283	P	P	P	P	LNCV6_27641_PI430048170	RP11-680F8.3	0.000704758	-1.57434	down	1.71084	1.03546	2.82676	0.930294	AGAGCCTTCTGCAAACCAAACCCTTATTCCTTTTTGTTCTTCATAAAAATGGTTGAAGTC	ENSEMBL_GENCODE	chr15	+	29822631	29824081	1450	RP11-680F8.3	-	bidirectional	tight junction protein 1	-
ENST00000561392	0.0116016	0.31346	3.92699	4.97222	4.59317	4.21503	4.42685	P	P	P	P	5.77756	7.047	5.62244	5.60157	6.01214	P	P	P	P	LNCV6_27642_PI430048170	RP11-143J24.1	0.0076348	-1.8364	down	1.22075	0.761124	1.95795	0.296745	CACATCCTTGGTGCACCCTACAATTTTTGGCAAAGTCTTTGCTGATGGTGCAATACATGA	ENSEMBL_GENCODE	chr15	-	30005443	30045848	40405	RP11-143J24.1	-	exonic_antisense	synaptogyrin 2	+
NR_028138	0.00209476	0.311214	3.72894	2.82277	3.15507	2.5843	3.07277	P	P	P	A	4.85688	4.44413	5.13004	4.7797	4.80269	P	P	P	P	LNCV6_119743_PI430048170	LINC00936	0.000685887	-1.30841	down	0.829953	0.528269	1.30392	0.250927	TTAGACCTAACTTATCCCATGTGTTTAACTGATCTAGAGATGTATCTTTGCATAAGGAAC	RefSeq	chr12	+	89708954	89711952	2998	LINC00936	long intergenic non-protein coding RNA 936	bidirectional	""""""ATPase, Ca++ transporting, plasma membrane 1""""""	-
ENST00000587767	0.000332608	0.13521	4.70568	3.95993	3.86121	3.92638	4.1133	P	P	P	P	6.98387	6.9442	7.20103	7.03515	7.04106	P	P	P	P	LNCV6_32499_PI430048170	AC002398.12	0.00167944	-2.44605	down	0.844578	0.198826	3.58762	0.339188	AAATGTAGTACCCGGATGTCTTTGTAGAGGACTCAGAAGGAAGTAGAGGAGGGGTCTTAA	ENSEMBL_GENCODE	chr19	+	35754566	35755490	924	AC002398.12	-	exonic_antisense	""""""heat shock protein, alpha-crystallin-related, B6""""""	-
NR_125789	0.000429281	0.310527	3.22146	3.16557	2.70943	2.56286	2.91483	P	P	A	A	4.46266	4.58571	4.86248	4.57722	4.62202	P	P	P	P	LNCV6_1779_PI430048170	LINC01031	0.013374	-1.9808	down	0.319914	0.102701	0.99654	0.000780538	AGATTGTGGTGCTTGATGATGGAATGGTGCATAAATAAATAAACACGGGCTCTCAATCAA	RefSeq	chr1	+	193304744	193365953	61209	LINC01031	long intergenic non-protein coding RNA 1031	intronic_sense	cell division cycle 73	+
ENST00000423168	0.00188039	0.3091	3.94147	3.33377	3.14305	3.52575	3.48601	P	P	P	P	5.22679	5.22096	5.24205	5.15279	5.21065	P	P	P	P	LNCV6_12994_PI430048170	AC007392.3	0.0881964	-1.38393	down	0.310523	0.0553792	1.74117	0.00651893	CATATTATTGCATTCTTACCCAAATACTCTTCGTGATTGCCTGCTTTGCGGCTTTGGGCC	ENSEMBL_GENCODE	chr2	+	66689868	66695581	5713	AC007392.3	-	intergenic	-	.
NR_109911	0.00429608	0.304091	2.84057	3.76215	2.30851	2.90682	2.95451	P	P	A	P	5.11679	5.12038	4.19605	4.41381	4.71176	P	P	P	P	LNCV6_16918_PI430048170	CTD-3080P12.3	0.0697762	-2.16941	down	0.877368	0.642112	1.19882	0.0191178	ATGTTCTTTCCAAGCATCCTGCAGCTCCAGAAGCTCTGGAGCCGCCAGCACTGAGAGAAG	RefSeq	chr5	-	1173095	1178605	5510	CTD-3080P12.3	uncharacterized LOC101928857	intergenic	-	.
NR_103859	0.00461749	0.152184	4.13601	4.91696	5.81296	5.76934	5.15882	P	P	P	P	8.42646	8.5748	6.57209	7.79021	7.84089	P	P	P	P	LNCV6_96564_PI430048170	LINC01082	6.82e-17	-4.30478	down	1.00536	0.861673	1.173	0.320447	GGATCAAATGGTTGCTGATCAGAGCCCATATTTAAATTGGAAAAGTCAAATTGAGCATTA	RefSeq	chr16	+	86196180	86199718	3538	LINC01082	long intergenic non-protein coding RNA 1082	intergenic	-	.
ENST00000459965	0.00284568	0.302155	3.32452	3.68483	4.50775	3.77586	3.82324	P	P	P	P	4.95797	5.29915	6.04018	5.90876	5.55152	P	P	P	P	LNCV6_20768_PI430048170	RP11-723D22.3	0.00609714	-1.84316	down	0.930033	0.794537	1.08864	0.0944748	AATTTTGGAGACGATCACAGCTAGAGTTGGGATACTAACCACTGACATCTGTGAGACACG	ENSEMBL_GENCODE	chr8	-	38844866	38846439	1573	RP11-723D22.3	-	intronic_antisense	""""""transforming, acidic coiled-coil containing protein 1""""""	+
ENST00000621477	0.00534215	0.299328	4.85144	5.04262	3.85016	3.9027	4.41173	P	P	P	P	5.98346	6.60938	6.05587	6.27181	6.23013	P	P	P	P	LNCV6_27960_PI430048170	CTD-2515H24.2	1.22e-05	-2.30463	down	0.414866	0.208051	0.827268	0.0226953	TTCCACCACCAAGAATTAACAGTGGTTAACAGCTGTTCATATCTGTCTGCTTTACATTTT	ENSEMBL_GENCODE	chr15	+	57553955	57555680	1725	CTD-2515H24.2	-	bidirectional	ribosomal protein S13	-
ENST00000513358	0.00221929	0.162079	5.59359	5.65005	5.71614	5.7036	5.66585	P	P	P	P	7.87488	8.94014	8.27455	7.76842	8.2145	P	P	P	P	LNCV6_49734_PI430048170	RP11-253E3.3	4.14e-15	-2.14384	down	1.07597	0.963735	1.20127	0.146308	CAGAATGAAAACGAGATACTTTTCCCCAATCTATGTACGTTGTTCTTAAGAATGTACACT	ENSEMBL_GENCODE	chr12	+	3041437	3044950	3513	RP11-253E3.3	-	bidirectional	TEA domain family member 4	+
ENST00000608161	0.00242337	0.170572	7.69773	7.32023	7.47563	7.52818	7.50544	P	P	P	P	9.37726	10.7261	9.65699	10.1208	9.9703	P	P	P	P	LNCV6_15838_PI430048170	RP13-1016M1.2	0.000320606	-2.05843	down	0.94153	0.78032	1.13605	0.755714	ATAGAGATACAGAGGAGCTCCCATTACAAAGCGCCATTAAACTGTCGTCTGTGCAACTGT	ENSEMBL_GENCODE	chr4	+	1550284	1550572	288	RP13-1016M1.2	-	intergenic	-	.
ENST00000583442	0.00373549	0.283701	3.86599	3.52086	4.73854	3.34348	3.86722	P	P	P	P	5.08652	5.68698	6.256	5.90232	5.73296	P	P	P	P	LNCV6_31444_PI430048170	RP11-627G18.1	0.000638391	-2.01336	down	0.734878	0.476922	1.13236	0.0515193	AAACATCTCTTTCAAAATAAAGGCACGAGAATCACGTTCTGTCAGCGCAGTCGCCACTGT	ENSEMBL_GENCODE	chr18	-	22200619	22205229	4610	RP11-627G18.1	-	exonic_antisense	GATA binding protein 6	+
ENST00000579431	0.0370171	0.283598	4.42125	3.48968	6.24635	3.29173	4.36225	P	P	P	P	6.50286	7.25195	6.59029	6.28375	6.65722	P	P	P	P	LNCV6_31441_PI430048170	GATA6-AS1	2.75e-05	-1.67413	down	0.936884	0.798558	1.09917	0.336317	TAACTTTTCAGCGTGGCCGCATTTGGAAAAGGCTGAAGGTAGAAAACTCTGGAATGGAGA	ENSEMBL_GENCODE	chr18	-	22167255	22168418	1163	GATA6-AS1	-	exonic_sense	-	-
NR_038440	9.81954e-05	0.282186	4.21944	3.7913	4.11773	4.15756	4.07151	P	P	P	P	5.75594	6.28352	5.87221	5.62441	5.88402	P	P	P	P	LNCV6_25626_PI430048170	TBX5-AS1	2.47e-12	-1.83776	down	0.935215	0.849204	1.02994	0.24971	GTTCCTCTTTAAAAAGTCAAAACCCAAACCAAAGGGGCCCATTGCTGTTGATAATTTTTT	RefSeq	chr12	+	114408194	114412832	4638	TBX5-AS1	TBX5 antisense RNA 1	intergenic	-	.
ENST00000616957	0.0390199	0.28212	5.50565	2.53708	4.60874	4.64809	4.32489	P	P	P	P	6.9769	5.67645	6.87842	5.95902	6.37269	P	P	P	P	LNCV6_24829_PI430048170	RP11-49G2.3	0.00108221	-2.09141	down	0.56916	0.285904	1.13305	0.0239667	AGCACAGCTTCTGCTGTGGAGATGTGCAAGTTGGGAAATAAACGAAACATCATTATGTCC	ENSEMBL_GENCODE	chr12	-	22104491	22105320	829	RP11-49G2.3	-	intronic_sense	-	-
NR_036540	0.00261498	0.281859	3.90455	3.94111	4.07203	4.1475	4.0163	P	P	P	P	5.61267	6.43602	5.48124	5.64363	5.79339	P	P	P	P	LNCV6_118477_PI430048170	LINC00622	0.00772835	-1.30209	down	1.05375	0.744418	1.49161	0.223019	AAAGTGAGAAATTAAACAAAGGGCAAGACTGATGGGGGCCACACTACTAAATTTCTTTTG	RefSeq	chr1	-	119597701	119599291	1590	LINC00622	long intergenic non-protein coding RNA 622	intronic_antisense	-	+
NR_029193	0.0167277	0.277444	3.56579	3.16221	4.95619	5.03228	4.17912	P	P	P	P	5.58094	6.34916	6.44231	6.46649	6.20973	P	P	P	P	LNCV6_121710_PI430048170	SH3RF3-AS1	0.00252404	-1.33706	down	1.10989	0.78865	1.56198	0.909658	AGCCATTGGGGCTGAATTTTCATTTTTGTATCCACAGAACTAACACATAAAGTTTACATG	RefSeq	chr2	-	109127327	109130119	2792	SH3RF3-AS1	SH3RF3 antisense RNA 1	exonic_antisense	SH3 domain containing ring finger 3	+
NR_110570	0.0034979	0.276534	3.61498	3.03853	2.26977	2.77749	2.92519	P	P	A	P	4.88503	4.99828	4.54602	4.97185	4.85029	P	P	P	P	LNCV6_69951_PI430048170	LINC01412	0.00662391	-2.28018	down	0.607787	0.27703	1.33345	0.046354	AAGGCATGCAAAACTCTTGACAGAAGACATTCAGAAATTGATTTGATATCAGATACAAGG	RefSeq	chr2	+	144521867	144579434	57567	LINC01412	long intergenic non-protein coding RNA 1412	bidirectional	-	+
NR_110946	0.000618995	0.172956	5.45306	4.1676	4.34715	4.37349	4.58533	P	P	P	P	7.44051	6.63737	7.22867	7.42173	7.18207	P	P	P	P	LNCV6_5098_PI430048170	LMF1-AS1	0.0565296	-1.37087	down	1.00007	0.68656	1.45674	0.368737	CAGAACAGGCAACCAAAACATATTCCAAGATACACCTACTAAGTACCCATAGAAATAAAA	RefSeq	chr16	+	921032	934524	13492	LMF1-AS1	LMF1 antisense RNA 1, transcript variant 2	intronic_antisense	lipase maturation factor 1	-
NR_027374	0.0435717	0.274877	5.32313	3.48545	4.65885	2.13681	3.90106	P	P	P	A	6.07971	6.20709	5.69966	6.65535	6.16045	P	P	P	P	LNCV6_117403_PI430048170	LHFPL3-AS2	8.8e-10	-2.22447	down	0.989335	0.965153	1.01412	0.0281879	AGTCTTCAGCCCTACATTAGGATGGCCTAAGGAAAACAAGAAGACTGAATGATATTCCCT	RefSeq	chr7	-	104894627	104926645	32018	LHFPL3-AS2	LHFPL3 antisense RNA 2	exonic_antisense	lipoma HMGIC fusion partner-like 3	+
ENST00000568767	0.0042481	0.17402	5.33845	4.84356	5.24983	4.92247	5.08858	P	P	P	P	7.69078	8.28512	7.47938	6.54562	7.50022	P	P	P	P	LNCV6_126359_PI430048170	RP11-513N24.1	0.00729126	-1.35209	down	0.739309	0.481845	1.13435	0.000505373	CTTGACGCACTGGGTGGATTTATATAGAGAAAAATGTTAATAAAATGTTCTTCGAGCTAC	ENSEMBL_GENCODE	chr16	-	65861112	65863784	2672	RP11-513N24.1	-	intergenic	-	.
ENST00000420912	0.0142056	0.274201	4.58991	5.36815	3.72082	3.54404	4.30573	P	P	P	P	6.93502	5.94325	6.71406	5.32909	6.23036	P	P	P	P	LNCV6_19574_PI430048170	AC004947.2	1.5e-15	-3.06695	down	0.664293	0.38629	1.14237	0.0359363	AATGTCTGAGCTCCATGTTAAAGTAAATGTAAGTAATATAAATCTGCCTTTCCTGAGGTG	ENSEMBL_GENCODE	chr7	+	26551822	26557200	5378	AC004947.2	-	intergenic	-	.
NR_121614	0.00351891	0.178194	5.94627	6.17815	5.72027	5.34424	5.79723	P	P	P	P	8.34951	9.05112	7.25754	8.0583	8.17912	P	P	P	P	LNCV6_18772_PI430048170	LINC00472	5.53e-08	-2.0405	down	0.927336	0.772661	1.11297	0.322822	AAACTTTGCTTCAGGCTGGGTAGTGGTAGAGGTTTGAATTAAAATGTTTTCCTGTCAGTA	RefSeq	chr6	-	71407864	71420745	12881	LINC00472	long intergenic non-protein coding RNA 472, transcript variant 4	intergenic	-	.
ENST00000439070	0.0151772	0.272453	4.1319	1.98601	3.71943	3.16368	3.25025	P	A	P	P	6.0105	5.13316	5.16321	4.6282	5.23377	P	P	P	P	LNCV6_20119_PI430048170	AC002066.1	1.22e-05	-1.89477	down	1.13656	0.963757	1.34035	0.246046	CATCATTCCCTATTAACATCCCTTGATGGGTCACCTTAAGTGATTATTCTTTTTAATGGC	ENSEMBL_GENCODE	chr7	-	116416117	116465276	49159	AC002066.1	-	intergenic	-	.
ENST00000605849	0.0033729	0.272423	3.70172	2.48331	3.3743	3.82539	3.34618	P	P	P	P	5.14761	5.65343	4.94151	5.38825	5.2827	P	P	P	P	LNCV6_123107_PI430048170	RP11-710C12.1	0.0119304	-1.23815	down	0.41816	0.141277	1.2377	0.0746684	AGTACAGATGGAACTTGTCTTGTGAATTAACATCCTGACTACTTTTGTTGATCATCACAT	ENSEMBL_GENCODE	chr4	+	95549129	95552457	3328	RP11-710C12.1	-	bidirectional	unc-5 homolog C (C. elegans)	-
NR_024037	0.0353755	0.269858	2.42162	2.70806	3.49908	2.81006	2.85971	A	P	P	P	3.14744	5.54332	4.66751	4.95634	4.57865	P	P	P	P	LNCV6_119757_PI430048170	RMST	3.08e-06	-2.09895	down	1.23174	0.657642	2.30701	0.267018	CACGGAGACTTGGTAGTGAAATTCTTCCAAAGGCAGATGGTGTTCCTAGGTTTGGAAATA	RefSeq	chr12	+	97465020	97533766	68746	RMST	rhabdomyosarcoma 2 associated transcript (non-protein coding)	exonic_sense	microRNA 1251	+
ENST00000511928	0.00615049	0.18372	5.12765	5.35518	3.75573	3.5663	4.45121	P	P	P	P	6.64369	7.51541	7.25603	6.84903	7.06604	P	P	P	P	LNCV6_15863_PI430048170	AC141928.1	0.0436709	-1.24907	down	0.827904	0.541882	1.2649	0.455336	GAGACTGATGCTACATTTCTCTTTATCTATCCCTGTATTGTTTAATTTGTTCCAAGTGCT	ENSEMBL_GENCODE	chr4	-	3758748	3763390	4642	AC141928.1	-	intergenic	-	.
ENST00000421976	0.00913761	0.267797	3.86724	3.16152	3.58837	3.51082	3.53199	P	P	P	P	5.76499	6.08563	4.72231	4.73866	5.3279	P	P	P	P	LNCV6_49140_PI430048170	AC109642.1	4.34e-22	-2.46924	down	0.942467	0.868483	1.02275	0.0126634	TAAAAAGAGGTCAGTATTTTAAGTCATGTCAGCTCCACAGCCACGGAAGTGCTGGAAAGG	ENSEMBL_GENCODE	chr2	+	30346659	30352431	5772	AC109642.1	-	intergenic	-	.
ENST00000450677	0.0449678	0.261007	3.78187	2.29135	0.621748	0.649992	1.83624	P	A	A	A	3.32526	3.61699	4.63899	5.17603	4.18932	P	P	P	P	LNCV6_22869_PI430048170	RP11-135D11.2	0.000190829	-3.07964	down	0.16233	0.0145999	1.80488	--	CCTGATCTGGGACTTTTCCTGTCACTGGAACTGAAAAATAAATACATGTTGCATAAGCCA	ENSEMBL_GENCODE	chr10	+	59589150	59611248	22098	RP11-135D11.2	-	exonic_sense	-	+
ENST00000588604	8.59778e-05	0.259515	4.88116	4.57085	4.98357	4.60329	4.75972	P	P	P	P	6.9284	6.54665	6.95563	6.34518	6.69397	P	P	P	P	LNCV6_30826_PI430048170	RP11-264B14.1	0.000371105	-2.42735	down	0.786727	0.537702	1.15108	0.00257727	CCCATCGATTTGCTGGGTGAAATTTGTGGAGGAGGTTTAACTTTGCTTAAAAAATAAAAT	ENSEMBL_GENCODE	chr17	-	61034636	61070122	35486	RP11-264B14.1	-	exonic_antisense	breast carcinoma amplified sequence 3	+
ENST00000523242	0.00281541	0.257683	4.10816	4.13693	4.29808	4.19399	4.18429	P	P	P	P	6.22712	6.38688	6.3397	5.42566	6.09484	P	P	P	P	LNCV6_18147_PI430048170	CTB-43E15.1	5.38e-12	-3.37147	down	0.892346	0.734328	1.08437	0.0751771	CAAAGATATGTCAGGCCCATTAACCTCTGGAGGTCTATTAAAAGACTCTGCTTCTGCTAA	ENSEMBL_GENCODE	chr5	+	173642519	173658194	15675	CTB-43E15.1	-	intergenic	-	.
ENST00000521359	0.0193518	0.257364	0.757097	0.450049	2.79331	1.31862	1.32977	A	A	A	A	4.42346	2.53104	3.47971	3.33743	3.44291	P	P	P	P	LNCV6_42220_PI430048170	RP11-567J20.3	0.0905509	-1.62278	down	0.648177	0.215119	1.95303	0.997136	GATTAGGAAATCTCCATGATATAAAATGATGAAAGTTCGAATCATTGTCACCCTACCGGA	ENSEMBL_GENCODE	chr8	-	48515852	48517089	1237	RP11-567J20.3	-	intergenic	-	.
ENST00000565312	0.00989401	0.257354	4.33045	4.63644	4.24164	3.17282	4.09534	P	P	P	P	5.40807	6.73721	5.24284	6.59029	5.9946	P	P	P	P	LNCV6_28083_PI430048170	RP11-352D13.6	7.91e-16	-2.86467	down	0.765547	0.4982	1.17636	0.272701	AGAGAGAAAAATGTCTCCAGTGGATCCTCCATGAGATTTTCATGAAGAACCCAGGAGTGC	ENSEMBL_GENCODE	chr15	-	69282963	69298758	15795	RP11-352D13.6	-	bidirectional	progestin and adipoQ receptor family member V	+
ENST00000608881	0.00471945	0.25654	5.00028	4.35568	3.78382	4.83139	4.49279	P	P	P	P	7.39003	6.10749	6.0648	6.03584	6.39954	P	P	P	P	LNCV6_14254_PI430048170	RP11-459I19.1	0.0529924	-1.31186	down	0.735812	0.552878	0.979276	0.0611668	GAAATGACCTCTGTTTATATTCCATCACAATGCCTGGACAAGACTTACTTAATATAAGTG	ENSEMBL_GENCODE	chr2	+	218818690	218819144	454	RP11-459I19.1	-	intergenic	-	.
ENST00000619955	0.00671749	0.195958	5.80161	6.17351	5.98468	5.53512	5.87373	P	P	P	P	7.58624	9.20939	7.75183	7.73523	8.07067	P	P	P	P	LNCV6_51096_PI430048170	AC124789.1	4.26e-07	-2.36268	down	1.06489	0.987936	1.14784	0.745233	ACTGCAGAGACCTTGGAAAGGATCAACCATATACAATGTCCATTTCCTGCCCTCTAACCT	ENSEMBL_GENCODE	chr17	-	38451161	38451903	742	AC124789.1	-	intergenic	-	.
ENST00000527426	0.0072378	0.25581	2.97723	2.10805	2.66151	4.03003	2.9442	P	A	A	P	5.74667	4.83994	4.5353	4.94062	5.01564	P	P	P	P	LNCV6_23859_PI430048170	RP11-750H9.5	5.36e-07	-1.6176	down	0.895348	0.814386	0.984358	0.000850627	GTGATGTGAGATCATAGGGTGGAAGCACCCAGAATGGTGCCAGGCACTCAAAAATTTTTT	ENSEMBL_GENCODE	chr11	-	47383148	47395640	12492	RP11-750H9.5	-	intergenic	-	.
ENST00000559714	0.0226578	0.254894	3.88615	3.70738	3.181	3.83123	3.65144	P	P	P	P	5.56651	6.63587	4.80829	4.69052	5.4253	P	P	P	P	LNCV6_28564_PI430048170	CTD-2054N24.2	0.0386993	-1.16366	down	0.640132	0.35719	1.1472	0.0343393	AGAAAACAAGTATGGAAGATGCCTGATTCTCAAAGAGTCATCCAGTCTTGGGATTACCGC	ENSEMBL_GENCODE	chr15	+	99807023	99877148	70125	CTD-2054N24.2	-	intergenic	-	.
ENST00000431827	0.00393037	0.254363	4.61426	4.69269	4.15519	4.43853	4.47517	P	P	P	P	6.11809	6.77926	5.68081	6.93844	6.37915	P	P	P	P	LNCV6_14265_PI430048170	AC053503.6	0.0813656	-1.89182	down	1.04383	0.439723	2.47789	--	GTTGGGGACCACGAGGGATGGCCAGTGAGGAGGGGTCAGAGGCTGTGAGGGGAGGACTGA	ENSEMBL_GENCODE	chr2	-	219425071	219426184	1113	AC053503.6	-	exonic_antisense	desmin	+
NR_125751	0.0041764	0.201932	9.72488	9.6209	10.0092	8.31086	9.41646	P	P	P	P	11.7274	12.5359	11.8184	10.8335	11.7288	P	P	P	P	LNCV6_46544_PI430048170	TBX2-AS1	3.21e-10	-2.13617	down	0.977166	0.87694	1.08885	0.261545	GGGAAGTCCTGTTTGTGAACTCAACGTTTCCACGGCTTTTCCATTAAACTTTACCCCAAA	RefSeq	chr17	-	61393455	61399606	6151	TBX2-AS1	TBX2 antisense RNA 1, transcript variant 3	bidirectional	-	+
ENST00000623207	0.0126499	0.249191	2.05266	1.23517	1.53263	2.90629	1.93169	A	A	A	P	3.13684	3.5648	3.77739	5.06389	3.88573	P	P	P	P	LNCV6_14689_PI430048170	RP11-640L9.1	0.0553114	-1.51096	down	0.520086	0.163321	1.65618	0.756217	GGGTACTGTCATCACAGTATCTTTGGAGCAAGATCTAAGATTAAAATGTGGCTTCTCATA	ENSEMBL_GENCODE	chr3	-	36820550	36822498	1948	RP11-640L9.1	-	intergenic	-	.
ENST00000562902	0.0239912	0.202936	6.84025	6.8058	7.15165	7.31402	7.02793	P	P	P	P	10.2768	9.49196	7.94194	8.62277	9.08336	P	P	P	P	LNCV6_29041_PI430048170	RP11-426C22.5	0.050076	-1.00625	down	0.770987	0.431575	1.37733	0.113211	GAAAACGGGTGAGCCTTATGTGTGTACGTGATACCGCAATAAACCTGACTTGTAAAAGCA	ENSEMBL_GENCODE	chr16	+	29116127	29217860	101733	RP11-426C22.5	-	exonic_sense	BTG3 associated nuclear protein	+
ENST00000606285	0.0477578	0.247592	2.87427	0.880225	4.31722	4.07072	3.03561	P	A	P	P	5.036	5.95769	5.25003	5.71201	5.48893	P	P	P	P	LNCV6_76440_PI430048170	RP11-532F6.3	6.1e-07	-1.79714	down	1.02625	0.7804	1.34955	0.451	TAGGGTTTTTCACATGATACTGATTCTGCATTTGAAATGCAGAATCATAAGAAATGCTGC	ENSEMBL_GENCODE	chr6	-	708592	711405	2813	RP11-532F6.3	-	intergenic	-	.
ENST00000456450	0.00292637	0.206946	6.32015	5.40337	5.30174	4.99834	5.5059	P	P	P	P	7.08152	8.56825	7.23962	8.07424	7.74091	P	P	P	P	LNCV6_12359_PI430048170	AC010907.2	0.0394724	4.905	up	2.31908	0.453014	11.8719	--	TCCTTAGGTGGCAGGAGACAGGCACCTGGCCTTCCTCGGGCGTTACAACTTGGAAAACAA	ENSEMBL_GENCODE	chr2	-	3603397	3604242	845	AC010907.2	-	intronic_antisense	-	+
ENST00000611809	0.000639752	0.243383	4.9424	4.36218	4.52384	4.01964	4.46202	P	P	P	P	7.02093	6.72629	6.08812	6.09195	6.48182	P	P	P	P	LNCV6_23574_PI430048170	RP11-35J10.7	1.12e-08	-3.65094	down	0.86629	0.623529	1.20357	0.642587	CTCACCATTACACGATGGCACCACTTACTTCTCAAAAAAATCCAGCAAACTATAACAGAT	ENSEMBL_GENCODE	chr11	-	7699562	7699988	426	RP11-35J10.7	-	intronic_sense	ovochymase 2 (gene/pseudogene)	-
ENST00000610240	0.0207994	0.242663	3.45488	3.72118	3.95773	4.20435	3.83453	P	P	P	P	4.63212	5.57486	6.84857	5.69562	5.68779	P	P	P	P	LNCV6_44412_PI430048170	RP11-302L19.3	0.028628	-1.26842	down	0.900437	0.700647	1.1572	0.65683	TTCCGGGGACTTATATATGTTAGTACATAATTGGTGTCTTTATTGATGGCTGTAAGAACC	ENSEMBL_GENCODE	chr6	+	170178681	170179660	979	RP11-302L19.3	-	intergenic	-	.
ENST00000555332	0.00898859	0.233318	1.31643	1.54733	2.47791	0.268286	1.40249	A	A	A	A	3.35306	3.39937	3.44399	4.36369	3.64003	P	P	P	P	LNCV6_28474_PI430048170	LINC01197	1.02e-08	-2.07728	down	1.0207	0.339224	3.0712	0.0843682	GAGACAGCGGAAAATGTACTTAGCAAACTCTATTATAAAGGTCCATGTTGTTCCAAATAT	ENSEMBL_GENCODE	chr15	-	95274040	95289485	15445	LINC01197	-	intergenic	-	.
ENST00000455011	0.00394378	0.231715	4.03444	3.04774	3.96077	3.60153	3.66112	P	P	P	P	6.70678	5.36508	5.37105	5.28286	5.68144	P	P	P	P	LNCV6_19184_PI430048170	RP3-460G2.2	0.000830296	-1.42553	down	1.00691	0.964591	1.05109	0.578101	TGCCCTCTTGTAATACTTTGTTCAAGTTCTGATCAGAAGGATGAATGATGGAGCCCAAGA	ENSEMBL_GENCODE	chr6	-	140845958	140852924	6966	RP3-460G2.2	-	intergenic	-	.
ENST00000590154	0.000696384	0.210365	7.23195	7.38067	6.82974	6.18027	6.90566	P	P	P	P	9.75308	9.21418	8.81075	8.92577	9.17595	P	P	P	P	LNCV6_21792_PI430048170	RP11-146D12.2	0.0156444	-1.89335	down	0.61333	0.141119	2.66565	0.450038	GGAAGGTATATCACGTTGTCACATTAATTTGGATGAGACACAGGCCTCAAATAAGAAATT	ENSEMBL_GENCODE	chr9	+	40264971	40274085	9114	RP11-146D12.2	-	intergenic	-	.
ENST00000451023	0.00503511	0.225933	4.91607	3.93029	5.67179	5.32381	4.96049	P	P	P	P	8.04205	7.07222	6.74894	6.61931	7.12063	P	P	P	P	LNCV6_11261_PI430048170	RP11-356N1.2	0.000216898	-2.13201	down	0.763045	0.532212	1.094	0.116696	AAGATTGGGATGTGGCTGGAACTCAAGCACCTAAACACTTTCAAAAGGCTTTGCCTTCCA	ENSEMBL_GENCODE	chr1	+	108072371	108074493	2122	RP11-356N1.2	-	intergenic	-	.
ENST00000619851	0.00864336	0.231013	4.28923	3.83211	3.84641	3.35556	3.83083	P	P	P	P	6.59651	6.37782	4.93266	5.40562	5.82815	P	P	P	P	LNCV6_80743_PI430048170	RP11-15E1.5	0.00285071	-2.229	down	139.633	7.09e-05	2.74929e+08	--	GCACTGCACATATACACTTTAAATTGGTGCCTTGGGGAACCACTTCGGTATTTCTTTTTT	ENSEMBL_GENCODE	chr9	-	66014525	66020816	6291	RP11-15E1.5	-	intergenic	-	.
NR_037870	0.00408756	0.230722	5.41679	3.69389	4.4248	4.42178	4.48932	P	P	P	P	6.49814	6.79142	6.43587	7.12404	6.71237	P	P	P	P	LNCV6_118541_PI430048170	CADM3-AS1	1.44e-08	-2.24244	down	0.590648	0.298468	1.16885	0.000321435	TCCTTGGTGGGCCCTAAGAGATGTCTTAACAGAAAGCTGAGAAGGGAAATGAGTGGTTTA	RefSeq	chr1	-	159195984	159202422	6438	CADM3-AS1	CADM3 antisense RNA 1	exonic_antisense	cell adhesion molecule 3	+
ENST00000427339	0.038666	0.230337	3.15854	3.43389	0.555346	0.601272	1.93726	P	P	A	A	4.83248	5.20076	4.36686	3.67217	4.51807	P	P	P	P	LNCV6_11651_PI430048170	RP11-312J18.6	2.81e-07	-2.85444	down	1.08044	0.854733	1.36575	0.85033	TTTGCAAGGGCTAGGAGACTGAGGGCAGCTGACCAGATTTATGTGATTGAGCCTAATAAA	ENSEMBL_GENCODE	chr1	-	160931739	160934380	2641	RP11-312J18.6	-	intronic_sense	-	-
ENST00000456363	0.000160671	0.226902	3.37784	3.92562	2.98763	3.43989	3.43274	P	P	A	P	5.33462	6.02125	5.45469	5.53635	5.58673	P	P	P	P	LNCV6_12880_PI430048170	AC093110.3	1.93e-36	-3.3827	down	0.982433	0.943104	1.0234	0.477323	ATTAATCCAAGATGTACAGTGGAGTTTGTCTACAGAGACACTGACATGACTTCTGAAGCC	ENSEMBL_GENCODE	chr2	-	54661011	54662792	1781	AC093110.3	-	exonic_antisense	""""""spectrin, beta, non-erythrocytic 1""""""	+
ENST00000578897	0.000124678	0.231099	5.31946	5.05325	4.88533	4.82845	5.02162	P	P	P	P	6.85281	7.54454	6.83315	7.23838	7.11722	P	P	P	P	LNCV6_31331_PI430048170	RP11-789C17.1	0.0415505	-1.12172	down	0.957877	0.585551	1.56695	0.795797	GAAAAGTAATAGATACATTTCCTTGGTTGTGGCTGTGATGGGTAGAGACAGTGGTGCTGA	ENSEMBL_GENCODE	chr18	+	8402847	8405161	2314	RP11-789C17.1	-	intronic_sense	""""""protein tyrosine phosphatase, receptor type, M""""""	+
ENST00000432711	0.00130257	0.221438	4.77528	3.66947	4.124	3.90112	4.11747	P	P	P	P	7.07412	5.77184	6.21133	5.99666	6.26349	P	P	P	P	LNCV6_14083_PI430048170	AC064834.3	0.00241345	-2.05182	down	0.803097	0.550048	1.17256	0.247024	GGAACAATCCACTGTATACACGTAGCTGACAATTTAATAAACTTGAAGGAAATGCTACAG	ENSEMBL_GENCODE	chr2	-	195569628	195572970	3342	AC064834.3	-	intergenic	-	.
ENST00000588946	0.000755214	0.214245	1.90682	2.05246	3.12205	2.41963	2.37524	A	A	P	A	4.23941	4.86202	5.06507	4.39424	4.64018	P	P	P	P	LNCV6_107548_PI430048170	RP11-2N1.2	2.65e-10	-2.76973	down	1.09579	0.898555	1.33632	0.202458	ATGTGGTGAGCTCGCCTGAAGACTTCAGACACGGGTCCACGTGTGTCCCAACGCCAGGAG	ENSEMBL_GENCODE	chr18	+	59696459	59698111	1652	RP11-2N1.2	-	exonic_antisense	collagen and calcium binding EGF domains 1	-
NR_110151	0.00591161	0.23133	5.49753	5.01642	5.73586	4.83584	5.27141	P	P	P	P	6.42747	7.46133	7.06347	8.19463	7.28672	P	P	P	P	LNCV6_51405_PI430048170	ADAMTS9-AS1	1.07e-12	-2.58246	down	0.950272	0.780367	1.15717	0.117107	TCTGATAGGCCATCTTTTCACTGTCCTCTGCATTTTCTAATGCCCAGCTGTCAAGGAACA	RefSeq	chr3	+	64561345	64590084	28739	ADAMTS9-AS1	ADAMTS9 antisense RNA 1, transcript variant 2	exonic_antisense	""""""ADAM metallopeptidase with thrombospondin type 1 motif, 9""""""	-
NR_024008	0.00553938	0.246975	5.75811	5.23666	5.6659	5.21784	5.46963	P	P	P	P	7.4219	8.21503	6.6029	7.34183	7.39542	P	P	P	P	LNCV6_50969_PI430048170	WWC2-AS2	0.000173777	-1.63573	down	2.17034	1.27314	3.6998	0.00214486	GCACCAAACCAAACCATTCTTATTTAAACCTTGCTTCCTAGCTTATTTATTTCCCAAACA	RefSeq	chr4	-	183097020	183099199	2179	WWC2-AS2	WWC2 antisense RNA 2	exonic_antisense	WW and C2 domain containing 2	+
NR_036466	0.00586756	0.2481	6.19316	5.35155	5.56345	5.50994	5.65452	P	P	P	P	7.62288	8.4927	6.82659	7.34812	7.57257	P	P	P	P	LNCV6_50174_PI430048170	LINC00987	1.35e-07	-1.78331	down	0.804176	0.622799	1.03837	0.0117818	GGTCATACGCTCAGGGAATGTTTATTATTGGAACAATTTAACCTACCAGCTTGTTATTTT	RefSeq	chr12	+	9240002	9243049	3047	LINC00987	long intergenic non-protein coding RNA 987	exonic_antisense	pregnancy-zone protein	-
ENST00000451368	0.00046693	0.253924	7.58642	7.68187	6.92333	7.22621	7.35446	P	P	P	P	9.41685	9.49455	9.16637	9.35263	9.3576	P	P	P	P	LNCV6_19565_PI430048170	AC004540.4	2.1e-07	-2.06703	down	1.04135	0.935192	1.15955	0.163301	GGTGTGTGTGAAGACTACTATGATGAGCTGTCACAGCTCAATAAAATCTCAGTCAATTAA	ENSEMBL_GENCODE	chr7	-	26372144	26376272	4128	AC004540.4	-	exonic_antisense	sorting nexin 10	+
ENST00000511512	0.0384436	0.201675	3.30604	3.49959	0.631511	0.572035	2.0023	P	P	A	A	5.11834	5.80506	3.5556	4.15162	4.65766	P	P	P	P	LNCV6_15167_PI430048170	RP11-71E19.1	0.0136106	-1.67333	down	1.20231	0.853027	1.6946	0.995535	AACCTTAAGACCAGAGCAGCCCACGATATTTTTTAATGAGGGCAAAAATAGAAGACTTGC	ENSEMBL_GENCODE	chr3	+	126266796	126291279	24483	RP11-71E19.1	-	intergenic	-	.
ENST00000599841	0.0120017	0.198954	3.67606	4.03065	4.1694	4.26219	4.03457	P	P	P	P	6.6071	7.13358	5.13066	5.91521	6.19664	P	P	P	P	LNCV6_29702_PI430048170	RP11-805I24.3	7.79e-23	-4.21348	down	0.77593	0.294075	2.04733	0.0350119	TCTGCCATCAGGAAACAGTATTGTCCATAGGTTTTCTTCCTACTTTCTTCCTTTAATTAC	ENSEMBL_GENCODE	chr16	-	86192793	86198913	6120	RP11-805I24.3	-	intergenic	-	.
ENST00000619523	0.0101574	0.256049	5.47608	5.3591	6.06152	5.40321	5.57498	P	P	P	P	7.18872	7.85672	8.19354	6.4888	7.43194	P	P	P	P	LNCV6_22821_PI430048170	CH17-360D5.3	1.4e-08	-2.0867	down	1.06771	1.01995	1.11771	0.305631	ATCTCTCCACTGCACACTTTTAAAAGGGTCCTTTCAGCTTCCCATTAAAGAAGTTTGTTC	ENSEMBL_GENCODE	chr10	-	47970043	47973496	3453	CH17-360D5.3	-	intergenic	-	.
ENST00000612943	0.000139779	0.193236	5.11418	4.36683	4.36452	4.31179	4.53933	P	P	P	P	7.09369	7.36993	6.708	6.47316	6.91119	P	P	P	P	LNCV6_28044_PI430048170	RP11-325L12.6	0.00293612	-1.67231	down	0.855813	0.607032	1.20655	0.174717	GTGTAGGCCTATTTCCATCCCAACTATTAATAATAAACTGAACCTCAGTCAATCTCAAAA	ENSEMBL_GENCODE	chr15	-	65049188	65049802	614	RP11-325L12.6	-	intronic_sense	""""""RAS-like, family 12""""""	-
ENST00000573877	0.0383686	0.187785	3.27292	3.8893	4.625	4.76755	4.13869	P	P	P	P	6.62602	4.77678	5.76788	7.82122	6.24798	P	P	P	P	LNCV6_29843_PI430048170	RP11-676J12.6	0.0177117	-2.01351	down	0.864813	0.677368	1.10413	0.363599	GTCCAAGCAAATCTTCTGATGTATCAAGTTTGAGGGTGAGGTTTCATTAAAGGAATTTAA	ENSEMBL_GENCODE	chr17	+	877902	880093	2191	RP11-676J12.6	-	intronic_antisense	nucleoredoxin	-
NR_033858	0.00268149	0.184653	2.20278	1.46889	0.335202	1.59935	1.40155	A	A	A	A	3.33743	4.00779	3.64194	4.61386	3.90025	P	P	P	P	LNCV6_21182_PI430048170	LINC00535	0.0082422	-1.44402	down	0.332683	0.0993296	1.11425	0.0676174	AAGAGTTAGGGTTGCCAATACTTCGTCAATTTTGTCTTAATAAAGTTGCCTCACATGGCC	RefSeq	chr8	-	93346466	93700433	353967	LINC00535	long intergenic non-protein coding RNA 535	bidirectional	-	+
ENST00000619202	0.000366517	0.269601	5.63046	5.4395	5.68718	5.66493	5.60552	P	P	P	P	7.20974	7.90088	7.40846	7.38448	7.47589	P	P	P	P	LNCV6_24901_PI430048170	RP11-1060J15.9	0.0611125	-1.28634	down	1.01331	0.626473	1.63901	0.533452	GGCCTTGTAGTTGTCCTTCATTAGAAGCTGGCATGAAAGAGTGTTTAATAAAATGGAGTA	ENSEMBL_GENCODE	chr12	+	27700066	27700574	508	RP11-1060J15.9	-	intergenic	-	.
NR_110702	0.0269881	0.27269	6.71601	4.64622	6.79945	4.8906	5.76307	P	P	P	P	8.12177	8.33527	7.86003	7.32881	7.91147	P	P	P	P	LNCV6_14791_PI430048170	SEMA3B-AS1	0.020931	-1.31909	down	0.977482	0.886761	1.07748	0.181597	TTGACAGTGGCAGAGTGGAGCCCTGAAGTCCACCTGAGTGAATATACCAGGGCTTGAGAA	RefSeq	chr3	-	50266640	50267371	731	SEMA3B-AS1	SEMA3B antisense RNA 1 (head to head)	intronic_antisense	""""""sema domain, immunoglobulin domain (Ig), short basic domain, secreted, (semaphorin) 3B""""""	+
ENST00000608940	0.00486156	0.274826	8.2414	8.0384	7.77663	7.76056	7.95425	P	P	P	P	9.22404	10.4873	9.34722	9.9067	9.74133	P	P	P	P	LNCV6_40919_PI430048170	RP11-357H14.17	7.05e-08	4.45759	up	1.03046	0.970285	1.09437	0.936777	TGACTTCTGTTAGTGGGGTGGTGGTCCTCTGGGGCGAGTGTATGGAGAACTTCAAGGCCT	ENSEMBL_GENCODE	chr17	-	48636538	48639285	2747	RP11-357H14.17	-	exonic_sense	-	-
ENST00000561507	0.00925051	0.276167	7.15003	6.17784	7.23838	7.1589	6.93129	P	P	P	P	7.88697	8.29606	9.38215	9.28156	8.71169	P	P	P	P	LNCV6_122587_PI430048170	RP11-1024P17.1	9.08e-08	-1.87364	down	0.90201	0.748822	1.08654	0.146024	CTTGTTCATTTGAGGCCTTCCCAAAGATGACTGACATTTTCACAAATTTTATTTGGTTTC	ENSEMBL_GENCODE	chr3	+	30697661	30699576	1915	RP11-1024P17.1	-	intergenic	-	.
ENST00000528660	0.0022104	0.172817	2.4754	3.57499	2.50122	1.93127	2.62072	A	P	A	A	5.4959	5.93631	4.28891	4.90974	5.15771	P	P	P	P	LNCV6_24244_PI430048170	RP11-736K20.5	0.00240943	-1.3893	down	1.02502	0.854571	1.22946	0.06526	TAAGGCTACAGAGAGATGACCAAGTGTCCCAGAGGAGGAATTCTCTTTCGGAAAGAGATA	ENSEMBL_GENCODE	chr11	-	86892214	86922104	29890	RP11-736K20.5	-	intergenic	-	.
ENST00000608596	0.0295972	0.288131	6.41793	4.58075	6.35725	6.21622	5.89304	P	P	P	P	8.80313	7.33018	6.74833	7.6953	7.64423	P	P	P	P	LNCV6_20422_PI430048170	RP11-452C13.1	8.07e-06	-2.24313	down	0.925077	0.735603	1.16336	0.570439	CGTGTGAGCAAGTCAAATTTCTGATGTTTCCCTGGATGACAAGATGTTTTCTTTATTAAA	ENSEMBL_GENCODE	chr7	+	157868538	157869154	616	RP11-452C13.1	-	intronic_sense	-	+
ENST00000573312	0.00645719	0.169722	1.86714	0.253953	0.284485	2.13156	1.13428	A	A	A	A	3.6125	3.34458	4.32662	4.25251	3.88405	P	P	P	P	LNCV6_31196_PI430048170	AC144831.1	1.52e-08	-1.83018	down	0.871945	0.705183	1.07814	0.875264	TTTCAATTTGATTGAATGCAAATCTGAATTTGCTAGAAGACCTGATTTCATCTTTCCGGG	ENSEMBL_GENCODE	chr17	+	83104255	83106910	2655	AC144831.1	-	intergenic	-	.
ENST00000566325	0.00287778	0.293141	5.82257	5.7394	6.97738	6.02669	6.14151	P	P	P	P	7.69856	7.9853	8.44424	7.76895	7.97426	P	P	P	P	LNCV6_28818_PI430048170	RP11-27M24.2	4.87e-06	-2.29416	down	1.01643	0.946582	1.09142	0.403161	ATATTTGACACCATGATTGTCCTGAGAAATCTAGGATGCAAAATCGCCATCACCATGCAG	ENSEMBL_GENCODE	chr16	-	10576499	10578183	1684	RP11-27M24.2	-	intronic_sense	epithelial membrane protein 2	-
ENST00000379963	0.00229986	0.162022	0.627305	0.23405	0.339167	2.0022	0.80068	A	A	A	A	2.62005	3.80348	3.556	4.12553	3.52626	P	P	P	P	LNCV6_29230_PI430048170	RP11-401P9.6	0.0289731	-1.54978	down	0.51586	0.169465	1.5703	0.0186229	AGCCATGGTTCATGGACGCACTGTACTGTGCCAATGCTCAACTTTGCAAAAATTCATCTC	ENSEMBL_GENCODE	chr16	-	50606076	50613684	7608	RP11-401P9.6	-	exonic_antisense	naked cuticle homolog 1 (Drosophila)	+
ENST00000549527	0.000295655	0.15598	0.940439	0.458346	0.52591	1.34094	0.816409	A	A	A	A	2.70058	3.79443	3.85329	3.55517	3.47587	P	P	P	P	LNCV6_25392_PI430048170	RP1-78O14.1	8.01e-33	-3.27856	down	0.952965	0.884707	1.02649	0.00857045	ACTTCTCTTTTGCAGAACCCATTACGTGTTTGGGCCTATTTGTTATTGTAGCCTAGCCTG	ENSEMBL_GENCODE	chr12	-	79341205	79503396	162191	RP1-78O14.1	-	exonic_antisense	synaptotagmin I	+
NR_109982	0.00111977	0.304076	7.27773	6.82742	7.04635	6.67118	6.95567	P	P	P	P	8.98212	8.77755	8.81339	8.01808	8.64779	P	P	P	P	LNCV6_19092_PI430048170	TARID	0.00106331	-1.40814	down	1.71329	1.36328	2.15316	0.43423	GTCTCTCTCCTGATAAGAAGAGTCACCAAGAGGAACATCTGCAACAACTAGATGCTGCTA	RefSeq	chr6	-	133502251	133889006	386755	TARID	TCF21 antisense RNA inducing promoter demethylation	exonic_antisense	EYA transcriptional coactivator and phosphatase 4	+
ENST00000502661	0.000910643	0.146494	1.81171	1.69923	2.93163	1.6862	2.03219	A	A	A	A	4.98969	4.87914	5.1502	4.55266	4.89292	P	P	P	P	LNCV6_16790_PI430048170	RP11-287F9.2	3.82e-17	-4.73324	down	1.01523	0.619431	1.66393	--	TACCAAAATCATTTAGAAGAAGTTTTCTCTGACAACTCACCCTGTTAAAGGTCAACATGA	ENSEMBL_GENCODE	chr4	-	175346358	175403110	56752	RP11-287F9.2	-	intergenic	-	.
ENST00000485174	0.00275433	0.144463	3.4082	3.13554	4.69984	3.18652	3.60752	P	P	P	P	5.38511	6.11446	7.39548	6.61173	6.37669	P	P	P	P	LNCV6_14878_PI430048170	ADAMTS9-AS2	7.97e-06	-1.6876	down	0.950094	0.628423	1.43642	0.000394503	GTGTATCTTTTCCTGAGCTGGGTCTTTATGCAACAAAGGAACTGGAGGTAATCCATGCCT	ENSEMBL_GENCODE	chr3	+	64685104	64743438	58334	ADAMTS9-AS2	-	exonic_antisense	""""""ADAM metallopeptidase with thrombospondin type 1 motif, 9""""""	-
ENST00000593604	0.00399425	0.141597	2.87793	0.513392	2.16819	1.83908	1.84965	A	A	A	A	5.70234	4.75957	4.01103	4.56839	4.76033	P	P	P	P	LNCV6_29720_PI430048170	FENDRR	1.92e-79	-4.02407	down	0.983941	0.94251	1.02719	0.0802666	TTCCTTGGTCAAAAGGATTAATTACAAAAGAACTCCATGAACACCGAGAAGAAGAGAAGG	ENSEMBL_GENCODE	chr16	-	86490268	86508877	18609	FENDRR	-	intergenic	-	.
ENST00000616608	0.00782294	0.13902	2.40902	1.55212	0.227352	0.224264	1.10319	A	A	A	A	4.09152	4.60794	4.24023	3.98091	4.23015	P	P	P	P	LNCV6_28490_PI430048170	RP11-236L14.2	0.000995698	-1.84015	down	0.600926	0.217143	1.66302	0.100562	GGTCAATTTTTCTATCATGGAGAAGAATCTGTGGATAACTCCTACTATTTTTCTGGAAGT	ENSEMBL_GENCODE	chr15	-	96080713	96084584	3871	RP11-236L14.2	-	intergenic	-	.
ENST00000610012	0.000316448	0.138382	3.05854	3.6904	2.6911	2.94348	3.09588	P	P	A	A	5.41369	6.72048	5.65646	5.83883	5.90736	P	P	P	P	LNCV6_16821_PI430048170	RP11-335L23.5	0.000358662	-2.38533	down	1.23164	0.726388	2.08834	0.392987	CTGTGTAGGACAAGATGAACTGGTTTTCAATATTTTAATATCCCTTGTTTCTTCAAGGAG	ENSEMBL_GENCODE	chr4	-	183094423	183095056	633	RP11-335L23.5	-	intergenic	-	.
ENST00000400023	0.00199648	0.310688	7.08956	6.15957	6.67825	7.26855	6.79898	P	P	P	P	9.00619	8.49564	8.00346	8.50227	8.50189	P	P	P	P	LNCV6_34720_PI430048170	C22orf34	0.000626424	-1.28576	down	0.968086	0.613856	1.52673	0.0189208	TCCTGAGTTCTTTTGCTGTTTCTTTGCTTTCTCCTGCAAAGTCACTCGAAAGGTGACTGG	ENSEMBL_GENCODE	chr22	-	49619644	49657542	37898	C22orf34	-	intergenic	-	.
ENST00000619443	0.00815796	0.321245	6.76893	6.80765	6.09146	5.65217	6.33005	P	P	P	P	8.04757	7.99889	8.1405	7.99114	8.04453	P	P	P	P	LNCV6_31195_PI430048170	AC144831.3	0.000417146	-1.55316	down	0.971258	0.847192	1.11349	0.945532	TAGCACTGCAGCTGACACTGAGGGCTTCCACCTCGCTAATTGATTAAACTGTTTAGAAAC	ENSEMBL_GENCODE	chr17	+	83098377	83098987	610	AC144831.3	-	intergenic	-	.
NR_038310	0.000807449	0.324955	6.01278	5.12134	5.62728	5.32147	5.52072	P	P	P	P	6.98519	7.66157	7.03456	6.91547	7.1492	P	P	P	P	LNCV6_29956_PI430048170	MIR497HG	0.0003322	-1.47202	down	0.398569	0.1782	0.891458	0.0782849	TGTGTATGAGAGCACCTTCTCTTCTGAAACCCCTATACAAGGGAGGGGCCCCTGCGGAGA	RefSeq	chr17	-	7015817	7019654	3837	MIR497HG	mir-497-195 cluster host gene	exonic_sense	microRNA 497	-
ENST00000610058	0.00255382	0.328643	7.37877	6.84805	7.33584	6.34702	6.97742	P	P	P	P	8.547	8.74875	8.31013	8.89067	8.62414	P	P	P	P	LNCV6_16236_PI430048170	RP11-127B20.2	0.0394707	-1.13344	down	0.996943	0.860698	1.15475	0.349625	TTTGCACTGAATCCTTCCTTCTGAAAGATGACTTATGTTTAAAGTATAATGTAGCAGTGC	ENSEMBL_GENCODE	chr4	-	82344876	82345540	664	RP11-127B20.2	-	exonic_sense	""""""heterogeneous nuclear ribonucleoprotein D (AU-rich element RNA binding protein 1, 37kDa)""""""	-
NR_047700	0.0327192	0.128937	5.30212	2.9923	2.52887	0.218589	2.76047	P	P	A	A	7.81062	6.64754	6.10693	4.79758	6.34067	P	P	P	P	LNCV6_92893_PI430048170	MYO16-AS1	3.44e-09	-2.46078	down	1.0668	1.0171	1.11893	0.652926	GTTGGGACACAGTTGATTCTGACTGTCTTAAAGTTAGGCTTTTCTAAAGATTTAGACTAA	RefSeq	chr13	-	109163904	109167303	3399	MYO16-AS1	MYO16 antisense RNA 1	exonic_antisense	myosin XVI	+
ENST00000604392	0.00217017	0.127872	4.77827	2.70385	3.11839	3.32672	3.48181	P	A	A	P	6.82479	7.14281	6.5651	5.96714	6.62496	P	P	P	P	LNCV6_117376_PI430048170	RP3-525N10.2	0.00564465	-1.63959	down	0.218691	0.0731145	0.654123	0.00691601	TCTTGCATTGCTTTGTGCTTGGCAATGGAATCATGGTTTCGGGATAGTCATTTTGCCTCC	ENSEMBL_GENCODE	chr6	-	68632663	68635027	2364	RP3-525N10.2	-	bidirectional	-	+
ENST00000416930	0.0161946	0.125298	0.455016	2.68448	0.435542	2.55293	1.53199	A	P	A	A	6.24828	4.12843	3.93114	3.4739	4.44544	P	P	P	P	LNCV6_17038_PI430048170	LINC01513	0.000239553	-1.99761	down	0.783733	0.626399	0.980585	0.473535	TGCTACACTTTCTTATCATAGTTTACCGCAATTAAAAATCAAAACAAAACAAAACGAAAA	ENSEMBL_GENCODE	chr5	+	10479371	10482309	2938	LINC01513	-	intergenic	-	.
ENST00000433296	0.00224593	0.124899	2.33131	0.417647	1.51429	0.394255	1.16438	A	A	A	A	4.46899	4.75136	3.45674	4.6042	4.32033	P	P	P	P	LNCV6_14189_PI430048170	LANCL1-AS1	2.76e-35	-3.78021	down	0.951331	0.85765	1.05524	0.00419205	TGGGGAGGAAACTAGTGACTCCACACCTTTAATTTAATAATATTGCCCCAAACAAATGAG	ENSEMBL_GENCODE	chr2	+	210324759	210460882	136123	LANCL1-AS1	-	exonic_antisense	LanC lantibiotic synthetase component C-like 1 (bacterial)	-
ENST00000540392	0.0296511	0.124129	1.59234	3.50457	2.31406	3.37343	2.6961	A	P	A	P	7.35148	3.92169	4.94197	4.91042	5.28139	P	P	P	P	LNCV6_24883_PI430048170	RP11-283G6.4	8.39e-08	-2.18745	down	0.937975	0.838012	1.04986	0.00574418	CTGCTGGGAATTCTTGCAGTTATATCCTCAAAAGACAAAATAAGCATAACCAACAGAATT	ENSEMBL_GENCODE	chr12	-	26211164	26335856	124692	RP11-283G6.4	-	exonic_antisense	sarcospan	+
NR_121600	0.0030029	0.124104	3.40591	1.0689	2.46641	2.38847	2.33242	P	A	A	A	5.02925	5.72782	6.06874	5.1803	5.50152	P	P	P	P	LNCV6_21666_PI430048170	PTPRD-AS1	5.21e-08	-2.3267	down	1.12168	0.628258	2.00264	0.515602	AATCAGTTGTTACACTTGTATTATGTACTAAGCATCGTGCTAAGCATGTTAAAGTTCACC	RefSeq	chr9	+	8858017	8861727	3710	PTPRD-AS1	PTPRD antisense RNA 1, transcript variant 2	intronic_antisense	""""""protein tyrosine phosphatase, receptor type, D""""""	-
ENST00000450746	0.000674292	0.121032	1.8914	2.26708	2.68647	1.34218	2.04678	A	A	A	A	4.07123	5.58733	5.03424	5.55154	5.06109	P	P	P	P	LNCV6_14666_PI430048170	AC116035.1	0.000517597	-2.81776	down	0.663212	0.291081	1.5111	0.0643666	GATAACTAAACCCTGGGAAGCTTAAGGAACAAAGTGTAACAAAACAACATGGATTGTTTT	ENSEMBL_GENCODE	chr3	+	30524745	30527185	2440	AC116035.1	-	intergenic	-	.
ENST00000502083	0.0103094	0.342731	6.50793	5.29308	6.70124	6.41213	6.22859	P	P	P	P	7.63835	8.06635	7.69689	8.00705	7.85216	P	P	P	P	LNCV6_125355_PI430048170	RP11-875O11.1	0.00273693	-1.29318	down	0.623042	0.373194	1.04016	0.000525648	GCTTCACATGGGTATTTAACATGCTCACATATTTAGTTTATCCCTCAGCAAAATTATAGG	ENSEMBL_GENCODE	chr8	-	23006381	23019335	12954	RP11-875O11.1	-	exonic_antisense	Rho-related BTB domain containing 2	+
ENST00000616660	0.0064335	0.116188	2.81722	1.31849	0.273184	1.21245	1.40534	P	A	A	A	4.78665	4.8383	4.55559	5.03332	4.80346	P	P	P	P	LNCV6_62460_PI430048170	CTD-2536I1.3	0.00842384	-2.26555	down	0.695758	0.159266	3.03943	--	TTGGCTCTGTATTATTTCTAGAATCACAGGTATCTGGATGAAGAATCACCATTTTGTCAT	ENSEMBL_GENCODE	chr15	-	95225326	95225864	538	CTD-2536I1.3	-	intergenic	-	.
ENST00000620635	0.000190711	0.348944	6.14701	5.74797	6.39693	6.27019	6.14053	P	P	P	P	7.47885	7.45861	7.92898	7.79308	7.66488	P	P	P	P	LNCV6_28269_PI430048170	RP11-775C24.5	0.000433501	-1.37287	down	0.999332	0.935104	1.06797	0.646101	CCAAGCATTTCTGAGAATGAACTGTGAGACATGCTATTAATAAATTAACCATGAACAGCA	ENSEMBL_GENCODE	chr15	-	80999593	80999981	388	RP11-775C24.5	-	bidirectional	mesoderm development candidate 1	+
NR_108046	0.00195351	0.113991	2.81428	0.868373	1.84126	2.8315	2.08885	P	A	A	P	5.09897	6.22901	5.2112	4.6594	5.29965	P	P	P	P	LNCV6_22867_PI430048170	LINC00844	6.07e-05	-3.02726	down	0.877994	0.445679	1.72966	0.514808	GCAATGTCCAGTTATATCTCCATGATATTTTCTTTGTGGAAGTTGATTGTTCTTCCTTAC	RefSeq	chr10	+	58999517	59001617	2100	LINC00844	long intergenic non-protein coding RNA 844	intergenic	-	.
ENST00000568017	0.0167707	0.374967	6.25058	4.71224	6.15012	5.39571	5.62716	P	P	P	P	7.25515	7.42118	6.62068	7.24862	7.13641	P	P	P	P	LNCV6_23233_PI430048170	RP11-541N10.3	4.87e-06	-1.35421	down	0.964509	0.879873	1.05729	0.224747	ACAGCATAGCCCTGGGTTTTTGCATAGAGATAATAAACAGACAATCTCTTTTCAGACTGA	ENSEMBL_GENCODE	chr10	-	103877374	103879761	2387	RP11-541N10.3	-	intergenic	-	.
ENST00000511849	3.95702e-05	0.375218	6.5684	6.87127	6.95967	6.66448	6.76596	P	P	P	P	8.39961	8.20851	7.93278	8.17578	8.17917	P	P	P	P	LNCV6_102489_PI430048170	RP1-240B8.3	0.0207981	-1.7012	down	0.71998	0.484214	1.07054	0.0196883	GCTTTTGCTCTACCTACAAAAAATGTTCATTGGCTCACTCCCGAGGTCAACTTTGATTCA	ENSEMBL_GENCODE	chr6	-	61630233	61681049	50816	RP1-240B8.3	-	exonic_sense	""""""KH domain containing, RNA binding, signal transduction associated 2""""""	-
ENST00000617349	5.53772e-05	0.109688	3.26004	3.63359	3.29783	3.21552	3.35174	P	P	P	P	6.69448	6.93418	6.34172	6.08457	6.51374	P	P	P	P	LNCV6_31718_PI430048170	RP11-2N1.3	2.49e-08	-4.21703	down	0.80305	0.414832	1.55458	--	CAGGACACAGGGCAGAGAATATGCTTCTAAATAAAATCAGTTGTCTCTTCTCAGTTTTAA	ENSEMBL_GENCODE	chr18	+	59700523	59700946	423	RP11-2N1.3	-	intergenic	-	.
ENST00000418395	0.0127365	0.105706	3.24456	2.82464	0.239711	0.230782	1.63492	P	P	A	A	5.34958	6.21477	5.44387	4.34891	5.33928	P	P	P	P	LNCV6_19979_PI430048170	RP11-115N4.1	0.074654	-1.25605	down	0.688589	0.41093	1.15386	0.00116959	CCAGCTGTGTGTACACAGATTGGTGAATTCAAGCCTCTGATCTAGGATCTGAAATAAAAA	ENSEMBL_GENCODE	chr7	+	91312440	91515409	202969	RP11-115N4.1	-	intergenic	-	.
NR_040109	0.018028	0.387567	9.35406	8.71036	9.54999	8.85969	9.11853	P	P	P	P	10.8781	9.96746	11.062	9.78285	10.4226	P	P	P	P	LNCV6_64842_PI430048170	PCAT19	6.15e-25	-2.44698	down	0.970281	0.912068	1.03221	0.302735	CTCCTCCCTTTCCTCGGGGAAGAAAAGCATTGAAACTACAAAAATAAAGTGTTATTTGGC	RefSeq	chr19_KI270867v1_alt	+	189698	211263	21565	PCAT19	prostate cancer associated transcript 19 (non-protein coding)	intergenic	-	.
ENST00000420537	0.0349359	0.399778	6.19707	6.56913	5.66131	5.95503	6.09563	P	P	P	P	7.49914	7.39674	6.32884	8.09269	7.32935	P	P	P	P	LNCV6_34610_PI430048170	EP300-AS1	1.13e-05	-1.89748	down	0.928428	0.85083	1.0131	0.0556365	CAAACCCTGAGAGGAATTACTCTTCAATTCTCCTGGCTTTCGTTATCAATTATATGATAT	ENSEMBL_GENCODE	chr22	-	41174591	41197456	22865	EP300-AS1	-	exonic_antisense	E1A binding protein p300	+
ENST00000432452	0.00115325	0.0890634	0.229671	0.222989	0.229864	0.2267	0.227306	A	A	A	A	3.46846	3.95979	2.94223	4.19067	3.64029	P	P	P	P	LNCV6_49625_PI430048170	RP11-464C19.3	0.00655129	-2.41411	down	2.14307	0.75794	6.0595	--	GCCTGAACATCATCTATTTAGTTAGCTTGTGTTGTTTAGATGTGCTTCAGATCTCAAAAA	ENSEMBL_GENCODE	chr10	+	3934519	3935813	1294	RP11-464C19.3	-	intergenic	-	.
ENST00000511703	0.00751164	0.0820431	0.58292	3.00537	3.8346	3.32082	2.68593	A	P	P	P	6.30132	5.31939	7.83253	6.02419	6.36936	P	P	P	P	LNCV6_39147_PI430048170	RP11-701P16.5	4.45e-32	-3.60516	down	0.980403	0.919387	1.04547	0.353648	AGAACTACAGGAAAGGAGCAGTATCTCTGAATTATCGTGTGGAAGGTCACTTGTCTAGCC	ENSEMBL_GENCODE	chr4	-	184844585	184855751	11166	RP11-701P16.5	-	intergenic	-	.
ENST00000439891	0.00635111	0.0814572	2.98133	1.48353	0.279912	0.267841	1.25315	P	A	A	A	5.40258	5.45032	5.52075	4.85942	5.30827	P	P	P	P	LNCV6_50613_PI430048170	RP11-203H2.1	1.28e-07	-4.10671	down	0.926006	0.226913	3.77893	--	ATGCAAGTCACAATCGTCTCAACTGCAAGTTGGCCAAAGTAAACATTGCCCCAAAGTGCT	ENSEMBL_GENCODE	chr6	+	8329655	8342455	12800	RP11-203H2.1	-	intergenic	-	.
NR_038345	0.00461255	0.407247	6.4337	6.28784	7.20544	7.10547	6.75811	P	P	P	P	7.98825	8.56607	7.86442	7.89908	8.07946	P	P	P	P	LNCV6_78747_PI430048170	MAGI2-AS3	5.37e-11	-1.64234	down	0.955298	0.855687	1.06651	0.0807205	TTGCTGCTCAAATTTTATGCCAGATAAAATATTCACCTTCTCGGACTCCCTGGCACCAGG	RefSeq	chr7	+	79452956	79471208	18252	MAGI2-AS3	MAGI2 antisense RNA 3, transcript variant 3	exonic_antisense	""""""membrane associated guanylate kinase, WW and PDZ domain containing 2""""""	-
NR_027134	0.047559	0.474504	6.82511	5.10357	6.11774	5.33661	5.84576	P	P	P	P	7.20112	7.30312	6.88197	6.90577	7.07299	P	P	P	P	LNCV6_84156_PI430048170	DKFZp779M0652	0.0793018	-1.07478	down	1.06997	0.919038	1.2457	0.719109	CTCTGGCACCTGGTGTTTGAATGGCCAGCCTCACAGTTAATAAAGACAAGTTTGGTATCA	RefSeq	chr11	+	45771431	45772358	927	DKFZp779M0652	uncharacterized DKFZp779M0652	intergenic	-	.
NR_120627	0.00808739	0.074894	0.982402	0.225946	3.38294	0.218025	1.20233	A	A	P	A	6.77578	3.48167	5.55672	4.85803	5.16805	P	P	P	P	LNCV6_4040_PI430048170	LINC01166	0.00184339	-2.6086	down	1.13133	0.207401	6.17111	--	CTTGGATTTGGGAAATCTCTTACTACATTATGTTTGGATATACTTTCTCTGAGGGGATAA	RefSeq	chr10	-	132943966	132965289	21323	LINC01166	long intergenic non-protein coding RNA 1166, transcript variant 2	intergenic	-	.
ENST00000548051	0.000309992	0.0673086	1.65004	1.99089	0.844525	0.840107	1.33139	A	A	A	A	4.60699	5.98159	5.6503	4.40422	5.16078	P	P	P	P	LNCV6_13636_PI430048170	AC092652.1	0.0580019	-1.57295	down	0.852346	0.661312	1.09856	0.455662	GACATAAGAAACGCAATGACAAGAGCGATGAAGTAGGAATTTGGTGGCAGATGGTCAGGT	ENSEMBL_GENCODE	chr2	-	143640756	143648885	8129	AC092652.1	-	intronic_antisense	Rho GTPase activating protein 15	+
ENST00000507525	0.00426993	0.0639731	2.73002	3.06778	2.77674	2.82402	2.84964	P	P	A	P	5.5556	7.90677	6.39058	6.35194	6.55122	P	P	P	P	LNCV6_16789_PI430048170	RP13-577H12.2	9.73e-05	-2.8929	down	0.995287	0.90525	1.09428	--	GATTTGGAAGCTGAAAGACAACAAGTTAAAAATTGATGGAGTTTGAACATCTTGCTGCTT	ENSEMBL_GENCODE	chr4	-	174977571	174979381	1810	RP13-577H12.2	-	exonic_antisense	ADAM metallopeptidase domain 29	+
NR_037969	0.0320966	0.494692	6.5895	5.85162	7.19566	7.08406	6.68021	P	P	P	P	7.56922	7.69773	8.00879	7.82597	7.77543	P	P	P	P	LNCV6_123046_PI430048170	SRD5A3-AS1	0.00483137	1.28707	up	0.911467	0.770174	1.07868	0.909081	GCAATTCCACATGGCCACCTCGAAGCAGGAATCCGTTAATGATAGTAAAGGACTGATGAA	RefSeq	chr4	-	55366600	55385580	18980	SRD5A3-AS1	SRD5A3 antisense RNA 1	exonic_antisense	steroid 5 alpha-reductase 3	+
NR_108094	0.000768561	0.0471266	1.09071	1.0508	1.73896	0.780438	1.16523	A	A	A	A	6.40158	5.5552	5.52228	4.24104	5.43003	P	P	P	P	LNCV6_100454_PI430048170	LINC01070	1.27e-06	-3.69631	down	1.06753	0.00268391	424.612	--	GCCACTTTACAAAAGATTCATCCCAGTGTTTCTTAAAGAACCATACAACTGTGATGTATT	RefSeq	chr13_KI270838v1_alt	+	14458	18126	3668	LINC01070	long intergenic non-protein coding RNA 1070	intergenic	-	.
ENST00000578741	0.00742117	0.0280974	1.1591	0.365438	1.62421	0.47585	0.906149	A	A	A	A	3.72484	4.70343	5.95928	7.51608	5.47591	P	P	P	P	LNCV6_31445_PI430048170	RP11-627G18.4	0.0359407	-1.99625	down	1.97712	0.429147	9.10879	--	CAGCTTGTGATTGCTTCACTTTTTTGGAAATGGCTCTATGGTTTCAAACAACATTAACTT	ENSEMBL_GENCODE	chr18	+	22213778	22228029	14251	RP11-627G18.4	-	intergenic	-	.
