# Supplementary material for: Identification of a novel prognosis-associated ceRNA network in lung adenocarcinoma via bioinformatics analysis
Source: Biomed Eng Online. 2021 Nov 24;20:117. doi: 10.1186/s12938-021-00952-x (PMC8611860; doi:10.1186/s12938-021-00952-x)
Supplement: Supplementary file 3 — Additional file 3. Tissue RNA quality. [file 12938_2021_952_MOESM3_ESM.xlsx]

## Sheet: Sheet1
Sample NO.	RNA concentration(ng/μL)	Volume (μL)	mass (μg)	A260/ A280	RIN*	28S/18S	Results
5-1C	364.4	55	20.04	2.15	7	1.2	A1
5-1N	229.4	55	12.62	2.14	8.5	1.6	A1
5-5N	57.6	55	3.17	2.08	8	1.5	A1
5-5C	1103.2	55	60.68	2.18	9.2	2.1	A1
5-9C	675.3	55	37.14	2.17	7.9	1.6	A1
5-9N	434	55	23.87	2.13	8.7	1.5	A1
5-12N	361	55	19.86	2.14	8.5	1.7	A1
5-12C	625.8	55	34.42	2.17	9.1	1.8	A1
